# Supplementary material for: The transformations of a methylene-bridged bis-triazolium salt: a mesoionic carbene based metallocage and analogues of TCNE and NacNac
Source: Chem Sci. 2021 Feb 11;12(9):3170–8. doi: 10.1039/d0sc06957d (PMC8179415; doi:10.1039/d0sc06957d)
Supplement: SC-012-D0SC06957D-s002 [file SC-012-D0SC06957D-s002.cif]

# Electronic Supplementary Material (ESI) for Chemical Science.
# This journal is © The Royal Society of Chemistry 2021

####################################################################### 
# 
# This file contains crystal structure data downloaded from the 
# Cambridge Structural Database (CSD) hosted by the Cambridge 
# Crystallographic Data Centre (CCDC).
# 
# Full information about CCDC data access policies and citation 
# guidelines are available at http://www.ccdc.cam.ac.uk/access/V1 
# 
# Audit and citation data items may have been added by the CCDC. 
# Please retain this information to preserve the provenance of 
# this file and to allow appropriate attribution of the data. 
# 
#######################################################################

data_bip488_twin_I2_m_a
_database_code_depnum_ccdc_archive 'CCDC 2025018'
loop_
_audit_author_name
_audit_author_address
'Julia Beerhues'
;Universitaet Stuttgart
Germany
;
_audit_update_record             
;
2020-08-24 deposited with the CCDC.	2021-02-02 downloaded from the CCDC.
;

_audit_creation_method           SHELXL-2017/1
_shelx_SHELXL_version_number     2017/1
_chemical_name_systematic        ?
_chemical_name_common            ?
_chemical_melting_point          ?
_chemical_formula_moiety         ?
_chemical_formula_sum            'C9 H15 B F4 N6'
_chemical_formula_weight         294.08

loop_
_atom_type_symbol
_atom_type_description
_atom_type_scat_dispersion_real
_atom_type_scat_dispersion_imag
_atom_type_scat_source
C C 0.0033 0.0016 'International Tables Vol C Tables 4.2.6.8 and 6.1.1.4'
H H 0.0000 0.0000 'International Tables Vol C Tables 4.2.6.8 and 6.1.1.4'
B B 0.0013 0.0007 'International Tables Vol C Tables 4.2.6.8 and 6.1.1.4'
N N 0.0061 0.0033 'International Tables Vol C Tables 4.2.6.8 and 6.1.1.4'
F F 0.0171 0.0103 'International Tables Vol C Tables 4.2.6.8 and 6.1.1.4'

_space_group_crystal_system      monoclinic
_space_group_IT_number           12
_space_group_name_H-M_alt        'I 2/m'
_space_group_name_Hall           '-I 2y'

_shelx_space_group_comment       
;
The symmetry employed for this shelxl refinement is uniquely defined
by the following loop, which should always be used as a source of
symmetry information in preference to the above space-group names.
They are only intended as comments.
;

loop_
_space_group_symop_operation_xyz
'x, y, z'
'-x, y, -z'
'x+1/2, y+1/2, z+1/2'
'-x+1/2, y+1/2, -z+1/2'
'-x, -y, -z'
'x, -y, z'
'-x+1/2, -y+1/2, -z+1/2'
'x+1/2, -y+1/2, z+1/2'

_cell_length_a                   10.5350(8)
_cell_length_b                   6.4885(5)
_cell_length_c                   18.7172(17)
_cell_angle_alpha                90
_cell_angle_beta                 92.323(2)
_cell_angle_gamma                90
_cell_volume                     1278.39(18)
_cell_formula_units_Z            4
_cell_measurement_temperature    100(2)
_cell_measurement_reflns_used    1193
_cell_measurement_theta_min      3.323
_cell_measurement_theta_max      25.366?

_exptl_crystal_description       plate
_exptl_crystal_colour            colorless
_exptl_crystal_density_meas      ?
_exptl_crystal_density_method    ?
_exptl_crystal_density_diffrn    1.528
_exptl_crystal_F_000             608
_exptl_transmission_factor_min   ?
_exptl_transmission_factor_max   ?
_exptl_crystal_size_max          0.21
_exptl_crystal_size_mid          0.17
_exptl_crystal_size_min          0.02
_exptl_absorpt_coefficient_mu    0.139
_shelx_estimated_absorpt_T_min   ?
_shelx_estimated_absorpt_T_max   ?
_exptl_absorpt_correction_type   multi-scan
_exptl_absorpt_correction_T_min  0.671603
_exptl_absorpt_correction_T_max  0.745210
_exptl_absorpt_process_details   'twinabs (Sheldrick, 2009)'
_exptl_absorpt_special_details   ?
_diffrn_ambient_temperature      100(2)
_diffrn_radiation_wavelength     0.71073
_diffrn_radiation_type           MoK\a
_diffrn_source                   ?
_diffrn_measurement_device_type  'Bruker D8 Venture'
_diffrn_measurement_method       'omega + phi scans'
_diffrn_detector_area_resol_mean ?
_diffrn_reflns_number            1452
_diffrn_reflns_av_unetI/netI     0.0258
_diffrn_reflns_av_R_equivalents  0.0739
_diffrn_reflns_limit_h_min       -12
_diffrn_reflns_limit_h_max       12
_diffrn_reflns_limit_k_min       0
_diffrn_reflns_limit_k_max       7
_diffrn_reflns_limit_l_min       0
_diffrn_reflns_limit_l_max       22
_diffrn_reflns_theta_min         3.323
_diffrn_reflns_theta_max         25.366
_diffrn_reflns_theta_full        25.242
_diffrn_measured_fraction_theta_max 0.997
_diffrn_measured_fraction_theta_full 0.997
_diffrn_reflns_Laue_measured_fraction_max 0.997
_diffrn_reflns_Laue_measured_fraction_full 0.997
_diffrn_reflns_point_group_measured_fraction_max 0.997
_diffrn_reflns_point_group_measured_fraction_full 0.997
_reflns_number_total             1452
_reflns_number_gt                1193
_reflns_threshold_expression     'I > 2\s(I)'
_reflns_Friedel_coverage         0.000
_reflns_Friedel_fraction_max     .
_reflns_Friedel_fraction_full    .

_reflns_special_details          
;
 _reflns_Friedel_fraction is defined as the number of unique
 Friedel pairs measured divided by the number that would be
 possible theoretically, ignoring centric projections and
 systematic absences.
;

_computing_data_collection       'APEX3 (Bruker, 2015)'
_computing_cell_refinement       
'APEX3 (Bruker, 2015), CELL_NOW (Sheldrick, 2008)'
_computing_data_reduction        'SAINT+ (Bruker, 2009)'
_computing_structure_solution    'SHELXT (Sheldrick, 2015)'
_computing_structure_refinement  'SHELXL-2017/1 (Sheldrick, 2017)'
_computing_molecular_graphics    'Diamond 3D, Version 4.0 (Brandenburg, 2014)'
_computing_publication_material  shelxle
_refine_special_details          
;
 The crystal under investigation was found to be non-merohedrally twinned. 
 The orientation matrices for the two components were identified using the program Cell_Now, with the domain 2 being related by a 179.6 degree rotation about real axis -0.495, 0.010 1.000.
 The two components were integrated using Saint,  resulting in the following statistics:     
 The exact twin matrix identified by the integration program was program was found to be (-0.00225 -0.01002 -2.00520 / 0.00007 -0.99999 0.00237 /  -0.49870 0.00148 0.00225).  
 The data were corrected for absorption using twinabs, and  the structure was solved using direct methods with only the non-overlapping reflections of component 1. 
 The structure was  refined using the hklf 5 routine with all reflections of component  1 (including the overlapping ones). 
 The Rint value given is for all reflections and is based on  agreement between observed single and composite intensities  and those calculated from refined unique intensities and twin  fractions (TWINABS (Sheldrick, 2009)). 
;
_refine_ls_structure_factor_coef Fsqd
_refine_ls_matrix_type           full
_refine_ls_weighting_scheme      calc
_refine_ls_weighting_details     
'w=1/[\s^2^(Fo^2^)+(0.0529P)^2^+1.5635P] where P=(Fo^2^+2Fc^2^)/3'
_atom_sites_solution_primary     ?
_atom_sites_solution_secondary   ?
_atom_sites_solution_hydrogens   geom
_refine_ls_hydrogen_treatment    constr
_refine_ls_extinction_method     none
_refine_ls_extinction_coef       .
_refine_ls_number_reflns         1452
_refine_ls_number_parameters     119
_refine_ls_number_restraints     0
_refine_ls_R_factor_all          0.0844
_refine_ls_R_factor_gt           0.0628
_refine_ls_wR_factor_ref         0.1569
_refine_ls_wR_factor_gt          0.1506
_refine_ls_goodness_of_fit_ref   1.574
_refine_ls_restrained_S_all      1.574
_refine_ls_shift/su_max          0.000
_refine_ls_shift/su_mean         0.000

loop_
_atom_site_label
_atom_site_type_symbol
_atom_site_fract_x
_atom_site_fract_y
_atom_site_fract_z
_atom_site_U_iso_or_equiv
_atom_site_adp_type
_atom_site_occupancy
_atom_site_site_symmetry_order
_atom_site_calc_flag
_atom_site_refinement_flags_posn
_atom_site_refinement_flags_adp
_atom_site_refinement_flags_occupancy
_atom_site_disorder_assembly
_atom_site_disorder_group
F001 F 0.4178(2) 0.500000 0.69591(12) 0.0239(6) Uani 1 2 d S T P . .
N1 N 0.9911(3) 0.500000 0.69637(17) 0.0140(7) Uani 1 2 d S T P . .
C1 C 0.8123(4) 0.500000 0.5355(2) 0.0193(9) Uani 1 2 d S T P . .
H1A H 0.884829 0.500000 0.504317 0.029 Uiso 1 2 calc . U P . .
H1B H 0.760601 0.623321 0.526012 0.029 Uiso 0.5 1 calc . U P . .
H1C H 0.760601 0.376679 0.526012 0.029 Uiso 0.5 1 calc . U P . .
F002 F 0.33238(18) 0.3253(3) 0.60095(10) 0.0319(6) Uani 1 1 d . . . . .
N2 N 0.9834(3) 0.500000 0.62400(17) 0.0164(8) Uani 1 2 d S T P . .
C2 C 1.1154(4) 0.500000 0.7324(2) 0.0196(9) Uani 1 2 d S T P . .
H2A H 1.181095 0.500000 0.696854 0.029 Uiso 1 2 calc . U P . .
H2B H 1.124547 0.376679 0.762432 0.029 Uiso 0.5 1 calc . U P . .
H2C H 1.124547 0.623321 0.762433 0.029 Uiso 0.5 1 calc . U P . .
N6 N 0.5559(3) 0.500000 0.87381(17) 0.0137(8) Uani 1 2 d S T P . .
F003 F 0.5179(2) 0.500000 0.59080(14) 0.0345(8) Uani 1 2 d S T P . .
N3 N 0.8584(3) 0.500000 0.61045(17) 0.0140(7) Uani 1 2 d S T P . .
C3 C 0.7890(4) 0.500000 0.6691(2) 0.0135(8) Uani 1 2 d S T P . .
H3 H 0.698931 0.500000 0.670530 0.016 Uiso 1 2 calc R U P . .
C4 C 0.8758(4) 0.500000 0.7278(2) 0.0125(8) Uani 1 2 d S T P . .
N4 N 0.7453(3) 0.500000 0.90994(17) 0.0142(7) Uani 1 2 d S T P . .
C5 C 0.8659(4) 0.500000 0.8024(2) 0.0151(9) Uani 1 2 d S T P . .
H5 H 0.942400 0.500000 0.831123 0.018 Uiso 1 2 calc R U P . .
N5 N 0.6262(3) 0.500000 0.93361(17) 0.0150(8) Uani 1 2 d S T P . .
C11 C 0.4166(4) 0.500000 0.8781(2) 0.0178(9) Uani 1 2 d S T P . .
H11A H 0.394102 0.500000 0.928403 0.027 Uiso 1 2 calc . U P . .
H11B H 0.381582 0.376679 0.854407 0.027 Uiso 0.5 1 calc . U P . .
H11C H 0.381582 0.623321 0.854407 0.027 Uiso 0.5 1 calc . U P . .
C12 C 0.8542(4) 0.500000 0.9610(2) 0.0192(9) Uani 1 2 d S T P . .
H12A H 0.823940 0.500000 1.009810 0.029 Uiso 1 2 calc . U P . .
H12B H 0.905761 0.623321 0.953665 0.029 Uiso 0.5 1 calc . U P . .
H12C H 0.905760 0.376679 0.953665 0.029 Uiso 0.5 1 calc . U P . .
C13 C 0.6229(4) 0.500000 0.8141(2) 0.0126(8) Uani 1 2 d S T P . .
H13 H 0.589749 0.500000 0.766116 0.015 Uiso 1 2 calc R U P . .
C14 C 0.7518(4) 0.500000 0.8369(2) 0.0127(8) Uani 1 2 d S T P . .
B00J B 0.4005(4) 0.500000 0.6211(2) 0.0164(10) Uani 1 2 d S T P . .

loop_
_atom_site_aniso_label
_atom_site_aniso_U_11
_atom_site_aniso_U_22
_atom_site_aniso_U_33
_atom_site_aniso_U_23
_atom_site_aniso_U_13
_atom_site_aniso_U_12
F001 0.0220(13) 0.0369(16) 0.0122(12) 0.000 -0.0057(9) 0.000
N1 0.0135(17) 0.0152(18) 0.0131(16) 0.000 0.0002(13) 0.000
C1 0.023(2) 0.023(2) 0.0112(19) 0.000 -0.0046(16) 0.000
F002 0.0385(11) 0.0315(11) 0.0251(10) -0.0036(8) -0.0062(8) -0.0130(9)
N2 0.0145(17) 0.023(2) 0.0115(16) 0.000 0.0001(13) 0.000
C2 0.012(2) 0.030(3) 0.017(2) 0.000 0.0008(16) 0.000
N6 0.0123(16) 0.0148(18) 0.0138(17) 0.000 -0.0018(13) 0.000
F003 0.0192(13) 0.056(2) 0.0289(15) 0.000 0.0067(11) 0.000
N3 0.0160(17) 0.0147(17) 0.0111(17) 0.000 0.0000(13) 0.000
C3 0.0129(19) 0.014(2) 0.0141(19) 0.000 0.0001(15) 0.000
C4 0.0138(19) 0.0095(19) 0.0141(19) 0.000 0.0006(15) 0.000
N4 0.0132(16) 0.0186(19) 0.0106(16) 0.000 -0.0014(13) 0.000
C5 0.015(2) 0.017(2) 0.0133(19) 0.000 -0.0045(15) 0.000
N5 0.0115(16) 0.0218(19) 0.0116(16) 0.000 -0.0005(13) 0.000
C11 0.012(2) 0.024(2) 0.017(2) 0.000 -0.0012(16) 0.000
C12 0.014(2) 0.031(3) 0.0124(19) 0.000 -0.0054(16) 0.000
C13 0.0137(19) 0.015(2) 0.0089(18) 0.000 0.0010(14) 0.000
C14 0.0153(19) 0.012(2) 0.0108(18) 0.000 -0.0039(15) 0.000
B00J 0.014(2) 0.022(3) 0.013(2) 0.000 -0.0015(17) 0.000

_geom_special_details            
;
 All esds (except the esd in the dihedral angle between two l.s. planes)
 are estimated using the full covariance matrix.  The cell esds are taken
 into account individually in the estimation of esds in distances, angles
 and torsion angles; correlations between esds in cell parameters are only
 used when they are defined by crystal symmetry.  An approximate (isotropic)
 treatment of cell esds is used for estimating esds involving l.s. planes.
;

loop_
_geom_bond_atom_site_label_1
_geom_bond_atom_site_label_2
_geom_bond_distance
_geom_bond_site_symmetry_2
_geom_bond_publ_flag
F001 B00J 1.406(5) . ?
N1 N2 1.354(4) . ?
N1 C4 1.372(5) . ?
N1 C2 1.448(5) . ?
C1 N3 1.466(5) . ?
C1 H1A 0.9800 . ?
C1 H1B 0.9800 . ?
C1 H1C 0.9800 . ?
F002 B00J 1.386(3) . ?
N2 N3 1.330(5) . ?
C2 H2A 0.9800 . ?
C2 H2B 0.9800 . ?
C2 H2C 0.9800 . ?
N6 N5 1.317(4) . ?
N6 C13 1.346(5) . ?
N6 C11 1.472(5) . ?
F003 B00J 1.381(5) . ?
N3 C3 1.344(5) . ?
C3 C4 1.401(5) . ?
C3 H3 0.9500 . ?
C4 C5 1.404(5) . ?
N4 N5 1.348(5) . ?
N4 C14 1.372(5) . ?
N4 C12 1.462(5) . ?
C5 C14 1.388(6) . ?
C5 H5 0.9500 . ?
C11 H11A 0.9800 . ?
C11 H11B 0.9800 . ?
C11 H11C 0.9800 . ?
C12 H12A 0.9800 . ?
C12 H12B 0.9800 . ?
C12 H12C 0.9800 . ?
C13 C14 1.407(5) . ?
C13 H13 0.9500 . ?

loop_
_geom_angle_atom_site_label_1
_geom_angle_atom_site_label_2
_geom_angle_atom_site_label_3
_geom_angle
_geom_angle_site_symmetry_1
_geom_angle_site_symmetry_3
_geom_angle_publ_flag
N2 N1 C4 114.3(3) . . ?
N2 N1 C2 118.9(3) . . ?
C4 N1 C2 126.8(3) . . ?
N3 C1 H1A 109.5 . . ?
N3 C1 H1B 109.5 . . ?
H1A C1 H1B 109.5 . . ?
N3 C1 H1C 109.5 . . ?
H1A C1 H1C 109.5 . . ?
H1B C1 H1C 109.5 . . ?
N3 N2 N1 102.1(3) . . ?
N1 C2 H2A 109.5 . . ?
N1 C2 H2B 109.5 . . ?
H2A C2 H2B 109.5 . . ?
N1 C2 H2C 109.5 . . ?
H2A C2 H2C 109.5 . . ?
H2B C2 H2C 109.5 . . ?
N5 N6 C13 114.2(3) . . ?
N5 N6 C11 118.7(3) . . ?
C13 N6 C11 127.1(3) . . ?
N2 N3 C3 114.3(3) . . ?
N2 N3 C1 118.0(3) . . ?
C3 N3 C1 127.7(3) . . ?
N3 C3 C4 106.3(3) . . ?
N3 C3 H3 126.8 . . ?
C4 C3 H3 126.8 . . ?
N1 C4 C3 103.0(3) . . ?
N1 C4 C5 122.0(3) . . ?
C3 C4 C5 135.1(4) . . ?
N5 N4 C14 114.3(3) . . ?
N5 N4 C12 120.1(3) . . ?
C14 N4 C12 125.6(3) . . ?
C14 C5 C4 124.2(4) . . ?
C14 C5 H5 117.9 . . ?
C4 C5 H5 117.9 . . ?
N6 N5 N4 102.7(3) . . ?
N6 C11 H11A 109.5 . . ?
N6 C11 H11B 109.5 . . ?
H11A C11 H11B 109.5 . . ?
N6 C11 H11C 109.5 . . ?
H11A C11 H11C 109.5 . . ?
H11B C11 H11C 109.5 . . ?
N4 C12 H12A 109.5 . . ?
N4 C12 H12B 109.5 . . ?
H12A C12 H12B 109.5 . . ?
N4 C12 H12C 109.5 . . ?
H12A C12 H12C 109.5 . . ?
H12B C12 H12C 109.5 . . ?
N6 C13 C14 106.3(3) . . ?
N6 C13 H13 126.9 . . ?
C14 C13 H13 126.9 . . ?
N4 C14 C5 122.9(3) . . ?
N4 C14 C13 102.5(3) . . ?
C5 C14 C13 134.6(4) . . ?
F003 B00J F002 110.6(2) . 6_565 ?
F003 B00J F002 110.6(2) . . ?
F002 B00J F002 109.8(3) 6_565 . ?
F003 B00J F001 109.1(3) . . ?
F002 B00J F001 108.4(2) 6_565 . ?
F002 B00J F001 108.4(2) . . ?

_refine_diff_density_max         0.650
_refine_diff_density_min         -0.678
_refine_diff_density_rms         0.083

_shelx_res_file                  
;
TITL bip488_twin_I2_m_a.res in I2/m
    bip488_twin_I2_m_a.res
    created by SHELXL-2017/1 at 10:46:43 on 20-Nov-2019
REM Old TITL bip488_twin_I2_m in I2/m
REM SHELXT solution in I2/m
REM R1 0.131,  Rweak 0.015,  Alpha 0.037,  Orientation as input
REM Formula found by SHELXT:  C13 B N2 F4
CELL  0.71073  10.5350   6.4885  18.7172   90.000   92.323   90.000
ZERR    4.000   0.0008   0.0005   0.0017    0.000    0.002    0.000
LATT  2
SYMM -X, Y, -Z
SFAC C H B N F
UNIT 36 60 4 24 16
TEMP -173.170
L.S. 30
BOND $H
LIST 4
ACTA
FMAP 2
PLAN 20
WGHT    0.052900    1.563500
BASF   0.09018
FVAR       0.62382
F001  5    0.417775    0.500000    0.695911    10.50000    0.02199    0.03694 =
         0.01218    0.00000   -0.00572    0.00000
N1    4    0.991123    0.500000    0.696370    10.50000    0.01350    0.01519 =
         0.01315    0.00000    0.00017    0.00000
C1    1    0.812291    0.500000    0.535482    10.50000    0.02285    0.02327 =
         0.01121    0.00000   -0.00460    0.00000
AFIX  31
H1A   2    0.884829    0.500000    0.504317    10.50000   -1.50000
H1B   2    0.760601    0.623321    0.526012    10.50000   -1.50000
H1C   2    0.760601    0.376679    0.526012    10.50000   -1.50000
AFIX   0
F002  5    0.332382    0.325276    0.600954    11.00000    0.03853    0.03155 =
         0.02507   -0.00365   -0.00618   -0.01302
N2    4    0.983361    0.500000    0.624002    10.50000    0.01452    0.02309 =
         0.01152    0.00000    0.00009    0.00000
C2    1    1.115371    0.500000    0.732438    10.50000    0.01201    0.02967 =
         0.01709    0.00000    0.00079    0.00000
AFIX  31
H2A   2    1.181095    0.500000    0.696854    10.50000   -1.50000
H2B   2    1.124547    0.376679    0.762432    10.50000   -1.50000
H2C   2    1.124547    0.623321    0.762433    10.50000   -1.50000
AFIX   0
N6    4    0.555880    0.500000    0.873814    10.50000    0.01228    0.01477 =
         0.01383    0.00000   -0.00181    0.00000
F003  5    0.517882    0.500000    0.590800    10.50000    0.01917    0.05595 =
         0.02885    0.00000    0.00668    0.00000
N3    4    0.858438    0.500000    0.610453    10.50000    0.01605    0.01472 =
         0.01111    0.00000    0.00002    0.00000
C3    1    0.788973    0.500000    0.669147    10.50000    0.01294    0.01353 =
         0.01411    0.00000    0.00015    0.00000
AFIX  43
H3    2    0.698931    0.500000    0.670530    10.50000   -1.20000
AFIX   0
C4    1    0.875764    0.500000    0.727850    10.50000    0.01381    0.00950 =
         0.01406    0.00000    0.00064    0.00000
N4    4    0.745326    0.500000    0.909941    10.50000    0.01317    0.01862 =
         0.01064    0.00000   -0.00144    0.00000
C5    1    0.865947    0.500000    0.802408    10.50000    0.01463    0.01688 =
         0.01325    0.00000   -0.00450    0.00000
AFIX  43
H5    2    0.942400    0.500000    0.831123    10.50000   -1.20000
AFIX   0
N5    4    0.626187    0.500000    0.933609    10.50000    0.01152    0.02179 =
         0.01156    0.00000   -0.00047    0.00000
C11   1    0.416648    0.500000    0.878117    10.50000    0.01216    0.02364 =
         0.01744    0.00000   -0.00116    0.00000
AFIX  31
H11A  2    0.394102    0.500000    0.928403    10.50000   -1.50000
H11B  2    0.381582    0.376679    0.854407    10.50000   -1.50000
H11C  2    0.381582    0.623321    0.854407    10.50000   -1.50000
AFIX   0
C12   1    0.854174    0.500000    0.960979    10.50000    0.01420    0.03069 =
         0.01235    0.00000   -0.00540    0.00000
AFIX  31
H12A  2    0.823940    0.500000    1.009810    10.50000   -1.50000
H12B  2    0.905761    0.623321    0.953665    10.50000   -1.50000
H12C  2    0.905760    0.376679    0.953665    10.50000   -1.50000
AFIX   0
C13   1    0.622879    0.500000    0.814084    10.50000    0.01370    0.01528 =
         0.00895    0.00000    0.00099    0.00000
AFIX  43
H13   2    0.589749    0.500000    0.766116    10.50000   -1.20000
AFIX   0
C14   1    0.751796    0.500000    0.836901    10.50000    0.01529    0.01177 =
         0.01075    0.00000   -0.00391    0.00000
B00J  3    0.400503    0.500000    0.621050    10.50000    0.01384    0.02203 =
         0.01320    0.00000   -0.00146    0.00000
HKLF 5


REM  bip488_twin_I2_m_a.res in I2/m
REM R1 =  0.0628 for    1193 Fo > 4sig(Fo)  and  0.0844 for all    1452 data
REM    119 parameters refined using      0 restraints

END

WGHT      0.0774      4.7801

REM Highest difference peak  0.650,  deepest hole -0.678,  1-sigma level  0.083
Q1    1   0.8458  0.6222  0.5128  11.00000  0.05    0.65
Q2    1   0.7222  0.5000  0.5348  10.50000  0.05    0.63
Q3    1   0.3966  0.6197  0.9006  11.00000  0.05    0.54
Q4    1   0.3843  0.5000  0.8348  10.50000  0.05    0.40
Q5    1   0.6111  0.5000  0.9761  10.50000  0.05    0.24
Q6    1   0.9996  0.5704  0.8181  11.00000  0.05    0.24
Q7    1   0.9877  0.5000  0.6713  10.50000  0.05    0.23
Q8    1   0.8658  0.5398  0.7658  11.00000  0.05    0.23
Q9    1   1.0520  0.5678  0.8312  11.00000  0.05    0.22
Q10   1   1.0370  0.5000  0.8918  10.50000  0.05    0.20
Q11   1   0.5991  0.5270  0.8374  11.00000  0.05    0.20
Q12   1   0.5585  0.5489  0.7773  11.00000  0.05    0.19
Q13   1   0.8792  0.5727  0.8067  11.00000  0.05    0.19
Q14   1   0.9628  0.5000  0.9505  10.50000  0.05    0.18
Q15   1   0.8272  0.5000  0.5759  10.50000  0.05    0.17
Q16   1   0.5034  0.5000  0.7192  10.50000  0.05    0.17
Q17   1   1.1573  0.5000  0.7130  10.50000  0.05    0.17
Q18   1   0.8227  0.5000  0.6404  10.50000  0.05    0.17
Q19   1   0.5754  0.5000  0.7184  10.50000  0.05    0.17
Q20   1   0.9333  0.7126  0.8304  11.00000  0.05    0.17
;
_shelx_res_checksum              56143

_shelx_hkl_file                  
;
   1   0   3 35.6217 0.93048  -2
   2   0   0 35.6217 0.93048   1
   3   0   0 -0.1934 0.71836   1
   2   0   6 1745.71 14.7686  -2
   4   0   0 1745.71 14.7686   1
   5   0   0 0.57020 1.07261   1
   3   0   9 260.170 3.70511  -2
   6   0   0 260.170 3.70511   1
   7   0   0 -0.3730 1.44955   1
   4   0  12 696.959 7.62340  -2
   8   0   0 696.959 7.62340   1
   9   0   0 1.63586 2.38027   1
   5   0  15 63.7984 4.33216  -2
  10   0   0 63.7984 4.33216   1
  11   0   0 -2.3920 4.68190   1
   6   0  18 9.48732 5.79540  -2
  12   0   0 9.48732 5.79540   1
   0   1   0 -0.7308 0.55995  -2
   0   1   0 -0.7308 0.55995   1
   1   1   0 201.685 1.62459   1
   1   1   3 0.48702 0.58707  -2
   2   1   0 0.48702 0.58707   1
   3   1   0 531.081 3.43656   1
   2   1   6 0.63846 0.74819  -2
   4   1   0 0.63846 0.74819   1
   5   1   0 803.736 5.11769   1
   3   1   9 -1.0694 1.01837  -2
   6   1   0 -1.0694 1.01837   1
   7   1   0 770.200 5.73193   1
   4   1  12 2.55019 1.75782  -2
   8   1   0 2.55019 1.75782   1
   9   1   0 64.2316 2.45746   1
   5   1  15 -3.4825 2.93509  -2
  10   1   0 -3.4825 2.93509   1
  11   1   0 104.960 4.00196   1
   6   1  18 3.59660 5.68878  -2
  12   1   0 3.59660 5.68878   1
   1   2   0 1.15062 0.55376   1
   1   2   3 822.490 6.11210  -2
   2   2   0 822.490 6.11210   1
   3   2   0 -0.6228 0.71402   1
   2   2   6 61.2515 1.20064  -2
   4   2   0 61.2515 1.20064   1
   5   2   0 0.22821 0.80890   1
   3   2   9 196.997 2.22083  -2
   6   2   0 196.997 2.22083   1
   7   2   0 2.39896 1.18413   1
   4   2  12 1031.81 8.00545  -2
   8   2   0 1031.81 8.00545   1
   9   2   0 5.48216 1.85963   1
   5   2  15 49.3917 3.20651  -2
  10   2   0 49.3917 3.20651   1
  11   2   0 1.67972 3.07202   1
   6   2  18 14.0722 6.40299  -2
  12   2   0 14.0722 6.40299   1
   0   3   0 0.79419 1.33351  -2
   0   3   0 0.79419 1.33351   1
   1   3   0 25.7270 1.00163   1
   1   3   3 1.19343 1.08124  -2
   2   3   0 1.19343 1.08124   1
   3   3   0 1723.45 11.7050   1
   2   3   6 -0.1727 1.13742  -2
   4   3   0 -0.1727 1.13742   1
   5   3   0 1178.00 9.29597   1
   3   3   9 1.45007 1.42640  -2
   6   3   0 1.45007 1.42640   1
   7   3   0 809.168 6.98634   1
   4   3  12 5.35539 2.53101  -2
   8   3   0 5.35539 2.53101   1
   9   3   0 11.2282 2.65316   1
   5   3  15 5.71758 4.09980  -2
  10   3   0 5.71758 4.09980   1
  11   3   0 16.1588 3.80105   1
   0   4   0 9999.99 99.5458  -2
   0   4   0 9999.99 99.5458   1
   1   4   0 6.70414 1.16288   1
   1   4   3 185.395 2.62713  -2
   2   4   0 185.395 2.62713   1
   3   4   0 2.57009 1.27255   1
   2   4   6 48.1181 1.80436  -2
   4   4   0 48.1181 1.80436   1
   5   4   0 1.33407 1.80414   1
   3   4   9 55.2934 2.23897  -2
   6   4   0 55.2934 2.23897   1
   7   4   0 3.15518 2.11822   1
   4   4  12 606.067 7.09063  -2
   8   4   0 606.067 7.09063   1
   9   4   0 2.87847 3.11858   1
   5   4  15 19.5563 4.48201  -2
  10   4   0 19.5563 4.48201   1
   0   5   0 29.4056 4.30381  -2
   0   5   0 29.4056 4.30381   1
   1   5   0 52.6069 2.19233   1
   1   5   3 2.09815 1.67752  -2
   2   5   0 2.09815 1.67752   1
   3   5   0 8.77672 1.67436   1
   2   5   6 1.40300 2.97528  -2
   4   5   0 1.40300 2.97528   1
   2   5   5 15.1251 12.6299  -2
   2   5   6 15.1251 12.6299  -2
   4   5   0 15.1251 12.6299   1
   5   5   0 217.345 4.43235   1
   3   5   9 3.68178 3.00167  -2
   6   5   0 3.68178 3.00167   1
   3   5  10 4.54244 22.1976  -2
   3   5   9 4.54244 22.1976  -2
   6   5   0 4.54244 22.1976   1
   7   5   0 174.365 5.85951   1
   4   5  12 -0.2065 7.49005  -2
   8   5   0 -0.2065 7.49005   1
   9   5   0 73.8344 5.28969   1
   0   6   0 4612.48 61.7010  -2
   0   6   0 4612.48 61.7010   1
   0   6   1 4866.40 110.156  -2
   0   6   0 4866.40 110.156  -2
   0   6   0 4866.40 110.156   1
   1   6   0 9.80442 2.27485   1
   1   6   3 11.2203 5.17238  -2
   2   6   0 11.2203 5.17238   1
   3   6   0 1.45188 2.86503   1
   2   6   6 114.273 6.86825  -2
   4   6   0 114.273 6.86825   1
   2   6   5 139.239 17.3111  -2
   2   6   6 139.239 17.3111  -2
   4   6   0 139.239 17.3111   1
   5   6   0 -0.3514 3.23404   1
   3   6   9 4.85253 7.46609  -2
   6   6   0 4.85253 7.46609   1
   7   6   0 1.23118 6.26114   1
   4   6  12 211.749 12.9063  -2
   8   6   0 211.749 12.9063   1
   0   7   0 16.1068 8.62912  -2
   0   7   0 16.1068 8.62912   1
   1   7   0 5.87723 3.25950   1
   1   7   3 8.12763 9.08065  -2
   2   7   0 8.12763 9.08065   1
   1   7   2 11.1949 18.3302  -2
   1   7   3 11.1949 18.3302  -2
   2   7   0 11.1949 18.3302   1
   1   7   4 -17.492 15.5603  -2
   1   7   3 -17.492 15.5603  -2
   2   7   0 -17.492 15.5603   1
   3   7   0 38.2374 5.17252   1
   2   7   5 -4.1792 20.9310  -2
   2   7   6 -4.1792 20.9310  -2
   4   7   0 -4.1792 20.9310   1
   5   7   0 80.3375 10.0648   1
 -12   0   1 -3.4657 5.86719   1
   5   0  17 246.906 7.15350  -2
 -11   0   1 246.906 7.15350   1
 -10   0   1 1.79549 3.01229   1
   4   0  14 474.599 6.29751  -2
  -9   0   1 474.599 6.29751   1
  -8   0   1 -0.5574 1.80747   1
   3   0  11 75.8935 2.25418  -2
  -7   0   1 75.8935 2.25418   1
  -6   0   1 1.01200 1.29074   1
   2   0   8 599.501 5.98391  -2
  -5   0   1 599.501 5.98391   1
  -4   0   1 1.87516 0.84850   1
   1   0   5 611.732 6.09419  -2
  -3   0   1 611.732 6.09419   1
  -2   0   1 0.15596 0.62301   1
   2   0   1 0.18421 0.53358   1
   2   0   4 93.1688 1.46473  -2
   3   0   1 93.1688 1.46473   1
   4   0   1 -0.2081 0.72799   1
   3   0   7 24.5304 1.39634  -2
   5   0   1 24.5304 1.39634   1
   6   0   1 -0.4426 1.33074   1
   4   0  10 35.0298 2.32090  -2
   7   0   1 35.0298 2.32090   1
   8   0   1 0.59222 1.88681   1
   5   0  13 1543.33 14.5701  -2
   9   0   1 1543.33 14.5701   1
  10   0   1 -4.7342 2.71071   1
   6   0  16 17.2554 4.62401  -2
  11   0   1 17.2554 4.62401   1
  12   0   1 8.66077 5.73862   1
 -12   1   1 0.68502 3.91653   1
   5   1  17 -5.5700 4.21288  -2
 -11   1   1 -5.5700 4.21288   1
 -10   1   1 397.282 5.23767   1
   4   1  14 4.44690 2.07418  -2
  -9   1   1 4.44690 2.07418   1
  -8   1   1 22.5556 1.49296   1
   3   1  11 1.64190 1.27360  -2
  -7   1   1 1.64190 1.27360   1
  -6   1   1 1300.03 8.36451   1
   2   1   8 0.46092 0.85401  -2
  -5   1   1 0.46092 0.85401   1
  -4   1   1 521.790 3.58785   1
   1   1   5 0.01300 0.53578  -2
  -3   1   1 0.01300 0.53578   1
  -2   1   1 548.919 4.60337   1
   0   1   2 -0.4441 0.46565  -2
  -1   1   1 -0.4441 0.46565   1
   0   1   1 306.742 2.21097   1
   1   1   1 -0.2705 0.41887  -2
   1   1   1 -0.2705 0.41887   1
   2   1   1 3190.54 20.3729   1
   2   1   4 0.36060 0.64339  -2
   3   1   1 0.36060 0.64339   1
   4   1   1 185.678 1.90635   1
   3   1   7 1.06220 0.90558  -2
   5   1   1 1.06220 0.90558   1
   6   1   1 1119.39 6.91594   1
   4   1  10 0.56330 1.23566  -2
   7   1   1 0.56330 1.23566   1
   8   1   1 118.379 2.39323   1
   5   1  13 3.19077 2.19886  -2
   9   1   1 3.19077 2.19886   1
  10   1   1 143.332 3.71291   1
   6   1  16 5.81502 3.68049  -2
  11   1   1 5.81502 3.68049   1
  12   1   1 8.16473 3.83046   1
 -12   2   1 -3.1548 4.17899   1
   5   2  17 54.3820 4.05618  -2
 -11   2   1 54.3820 4.05618   1
 -10   2   1 0.83930 2.57942   1
   4   2  14 938.398 7.99266  -2
  -9   2   1 938.398 7.99266   1
  -8   2   1 -0.1660 1.37812   1
   3   2  11 90.6830 1.98234  -2
  -7   2   1 90.6830 1.98234   1
   3   2  12 103.419 11.4392  -2
   3   2  11 103.419 11.4392  -2
  -7   2   1 103.419 11.4392   1
  -6   2   1 0.83526 0.92182   1
   2   2   8 137.441 1.90340  -2
  -5   2   1 137.441 1.90340   1
  -4   2   1 1.30107 0.96985   1
   1   2   5 238.673 2.80922  -2
  -3   2   1 238.673 2.80922   1
  -2   2   1 -1.3177 0.67599   1
   0   2   2 704.619 5.37427  -2
  -1   2   1 704.619 5.37427   1
   0   2   1 0.79551 0.67378   1
   1   2   1 6110.43 38.9325  -2
   1   2   1 6110.43 38.9325   1
   2   2   1 0.34973 0.50493   1
   2   2   4 1543.99 9.94914  -2
   3   2   1 1543.99 9.94914   1
   4   2   1 0.27693 0.75771   1
   3   2   7 22.8625 1.12460  -2
   5   2   1 22.8625 1.12460   1
   6   2   1 0.40579 0.98566   1
   4   2  10 168.899 2.30599  -2
   7   2   1 168.899 2.30599   1
   8   2   1 0.34395 1.44639   1
   5   2  13 681.159 6.57439  -2
   9   2   1 681.159 6.57439   1
  10   2   1 0.21017 2.39216   1
   6   2  16 4.56959 3.99404  -2
  11   2   1 4.56959 3.99404   1
  12   2   1 3.83083 4.48089   1
   5   3  17 1.94987 5.41644  -2
 -11   3   1 1.94987 5.41644   1
 -10   3   1 217.882 4.50267   1
   4   3  14 -1.8170 3.17717  -2
  -9   3   1 -1.8170 3.17717   1
  -8   3   1 81.5553 2.57603   1
   3   3  11 5.11089 1.65007  -2
  -7   3   1 5.11089 1.65007   1
  -6   3   1 61.5318 1.95776   1
   2   3   8 1.09000 1.38370  -2
  -5   3   1 1.09000 1.38370   1
  -4   3   1 67.8103 1.95608   1
   1   3   5 -0.2442 1.11209  -2
  -3   3   1 -0.2442 1.11209   1
  -2   3   1 366.207 3.57561   1
   0   3   2 1.28193 0.92198  -2
  -1   3   1 1.28193 0.92198   1
   0   3   1 260.483 2.67103   1
   1   3   1 0.99095 0.98657  -2
   1   3   1 0.99095 0.98657   1
   2   3   1 1296.34 7.96253   1
   2   3   4 2.95132 1.00188  -2
   3   3   1 2.95132 1.00188   1
   4   3   1 859.383 6.75878   1
   3   3   7 3.39122 1.24661  -2
   5   3   1 3.39122 1.24661   1
   6   3   1 24.7961 1.27815   1
   4   3  10 3.28719 1.64426  -2
   7   3   1 3.28719 1.64426   1
   8   3   1 65.6888 2.28578   1
   5   3  13 4.00546 3.50037  -2
   9   3   1 4.00546 3.50037   1
   5   3  12 45.2839 18.9516  -2
   5   3  13 45.2839 18.9516  -2
   9   3   1 45.2839 18.9516   1
  10   3   1 391.240 5.89148   1
   6   3  16 -0.5766 5.64370  -2
  11   3   1 -0.5766 5.64370   1
 -10   4   1 -0.0504 4.14529   1
   4   4  14 400.194 7.80895  -2
  -9   4   1 400.194 7.80895   1
  -8   4   1 4.67607 2.79286   1
   3   4  11 49.4330 3.02352  -2
  -7   4   1 49.4330 3.02352   1
  -6   4   1 1.40303 2.03244   1
   2   4   8 56.0573 2.17091  -2
  -5   4   1 56.0573 2.17091   1
  -4   4   1 0.38459 1.40700   1
   1   4   5 14.7605 1.82941  -2
  -3   4   1 14.7605 1.82941   1
  -2   4   1 0.72091 1.17035   1
   0   4   2 244.489 3.96830  -2
  -1   4   1 244.489 3.96830   1
   0   4   1 5.68671 1.24280   1
   1   4   1 1735.70 12.1490  -2
   1   4   1 1735.70 12.1490   1
   2   4   1 2.09646 0.98429   1
   2   4   4 303.646 3.18870  -2
   3   4   1 303.646 3.18870   1
   4   4   1 1.11460 1.19856   1
   3   4   7 6.07057 1.78536  -2
   5   4   1 6.07057 1.78536   1
   3   4   6 -16.174 12.5816  -2
   3   4   7 -16.174 12.5816  -2
   5   4   1 -16.174 12.5816   1
   6   4   1 0.97537 1.93202   1
   4   4  10 10.0723 2.18128  -2
   7   4   1 10.0723 2.18128   1
   4   4  10 -5.1601 15.7773  -2
   4   4   9 -5.1601 15.7773  -2
   7   4   1 -5.1601 15.7773   1
   8   4   1 4.46776 2.51874   1
   5   4  13 462.527 6.91733  -2
   9   4   1 462.527 6.91733   1
  10   4   1 0.74852 3.41051   1
   4   5  14 14.7604 7.58512  -2
  -9   5   1 14.7604 7.58512   1
   4   5  14 51.6125 23.9260  -2
  -9   5   1 51.6125 23.9260   1
  -9   5   2 51.6125 23.9260   1
  -8   5   1 24.0451 4.73831   1
   3   5  11 14.9787 3.99666  -2
  -7   5   1 14.9787 3.99666   1
  -6   5   1 273.556 5.06576   1
   2   5   8 7.54149 3.05677  -2
  -5   5   1 7.54149 3.05677   1
   2   5   7 10.9622 14.7978  -2
   2   5   8 10.9622 14.7978  -2
  -5   5   1 10.9622 14.7978   1
  -4   5   1 38.2331 2.41398   1
   1   5   5 5.58586 2.40268  -2
  -3   5   1 5.58586 2.40268   1
   1   5   4 10.8955 12.5223  -2
   1   5   5 10.8955 12.5223  -2
  -3   5   1 10.8955 12.5223   1
  -2   5   1 112.951 2.56015   1
   0   5   2 2.57340 2.02349  -2
  -1   5   1 2.57340 2.02349   1
   0   5   1 76.1654 2.40080   1
   1   5   1 0.80419 1.70776  -2
   1   5   1 0.80419 1.70776   1
   2   5   1 493.931 4.47586   1
   2   5   4 -0.8566 2.04487  -2
   3   5   1 -0.8566 2.04487   1
   2   5   3 4.63015 12.7838  -2
   2   5   4 4.63015 12.7838  -2
   3   5   1 4.63015 12.7838   1
   2   5   5 9.50008 14.9428  -2
   2   5   4 9.50008 14.9428  -2
   3   5   1 9.50008 14.9428   1
   4   5   1 4.31911 1.61426   1
   3   5   7 -1.3616 3.13260  -2
   5   5   1 -1.3616 3.13260   1
   3   5   6 6.48387 14.7876  -2
   3   5   7 6.48387 14.7876  -2
   5   5   1 6.48387 14.7876   1
   6   5   1 223.861 4.78234   1
   4   5  10 0.64416 5.86175  -2
   7   5   1 0.64416 5.86175   1
   5   5  12 18.4892 16.2784  -2
   8   5   1 18.4892 16.2784   1
   5   5  13 7.17088 4.98916  -2
   9   5   1 7.17088 4.98916   1
  -8   6   1 9.53642 6.43330   1
   3   6  11 8.98619 9.71420  -2
  -7   6   1 8.98619 9.71420   1
  -6   6   1 -0.1839 5.63932   1
   2   6   8 9.97046 5.00314  -2
  -5   6   1 9.97046 5.00314   1
   2   6   7 23.4698 17.8907  -2
   2   6   8 23.4698 17.8907  -2
  -5   6   1 23.4698 17.8907   1
  -4   6   1 -0.2135 3.20545   1
   1   6   5 29.8347 4.65662  -2
  -3   6   1 29.8347 4.65662   1
   1   6   4 -11.595 15.1453  -2
   1   6   5 -11.595 15.1453  -2
  -3   6   1 -11.595 15.1453   1
  -2   6   1 2.89497 3.04587   1
   0   6   2 46.5164 4.84757  -2
  -1   6   1 46.5164 4.84757   1
   0   6   1 21.5733 2.01255   1
   1   6   1 237.935 5.19719  -2
   1   6   1 237.935 5.19719   1
   1   6   0 185.160 16.7770  -2
   1   6   1 185.160 16.7770  -2
   1   6   1 185.160 16.7770   1
   2   6   1 7.01106 2.28303   1
   2   6   4 8.15726 3.76971  -2
   3   6   1 8.15726 3.76971   1
   2   6   3 20.6085 16.4027  -2
   2   6   4 20.6085 16.4027  -2
   3   6   1 20.6085 16.4027   1
   4   6   1 4.41882 3.63375   1
   3   6   7 5.60028 5.61632  -2
   5   6   1 5.60028 5.61632   1
   6   6   1 -1.2180 4.24069   1
   4   6  10 4.81709 10.1448  -2
   7   6   1 4.81709 10.1448   1
   8   6   1 4.53435 7.48690   1
   2   7   8 -2.4736 14.2409  -2
  -5   7   1 -2.4736 14.2409   1
  -4   7   1 6.41774 7.16690   1
   1   7   5 36.3522 10.6069  -2
  -3   7   1 36.3522 10.6069   1
   1   7   4 47.7802 18.4566  -2
   1   7   5 47.7802 18.4566  -2
  -3   7   1 47.7802 18.4566   1
  -2   7   1 28.9549 4.77664   1
   0   7   1 -14.178 18.1799  -2
   0   7   2 -14.178 18.1799  -2
  -1   7   1 -14.178 18.1799   1
   0   7   2 -5.0218 8.77102  -2
  -1   7   1 -5.0218 8.77102   1
   0   7   3 54.9896 12.4521  -2
   0   7   2 54.9896 12.4521  -2
  -1   7   1 54.9896 12.4521   1
   0   7   1 4.29027 2.94285   1
   1   7   1 2.62148 6.50452  -2
   1   7   1 2.62148 6.50452   1
   1   7   0 2.48951 17.7325  -2
   1   7   1 2.48951 17.7325  -2
   1   7   1 2.48951 17.7325   1
   2   7   1 114.099 5.44321   1
   2   7   4 7.53760 8.72894  -2
   3   7   1 7.53760 8.72894   1
   4   7   1 -0.4839 9.12236   1
   5   0  19 18.0282 6.22263  -2
 -12   0   2 18.0282 6.22263   1
 -11   0   2 2.00001 4.05238   1
   4   0  16 46.8762 4.00481  -2
 -10   0   2 46.8762 4.00481   1
  -9   0   2 2.33251 2.27848   1
   3   0  13 397.544 4.97038  -2
  -8   0   2 397.544 4.97038   1
  -7   0   2 -1.1360 1.54320   1
   2   0  10 374.809 4.76981  -2
  -6   0   2 374.809 4.76981   1
  -5   0   2 -1.2228 1.06959   1
   1   0   7 1553.61 14.2099  -2
  -4   0   2 1553.61 14.2099   1
  -3   0   2 0.38037 0.84928   1
  -1   0   2 -0.2485 0.42309   1
   1   0   2 0.04429 0.39666   1
   2   0   2 2108.85 18.0438  -2
   2   0   2 2108.85 18.0438   1
   3   0   2 0.45247 0.61717   1
   3   0   5 120.708 1.87295  -2
   4   0   2 120.708 1.87295   1
   5   0   2 1.31196 0.95188   1
   4   0   8 504.272 5.72698  -2
   6   0   2 504.272 5.72698   1
   7   0   2 0.03845 1.46456   1
   5   0  11 20.0486 2.33873  -2
   8   0   2 20.0486 2.33873   1
   9   0   2 1.07965 2.84676   1
   6   0  14 110.905 4.34901  -2
  10   0   2 110.905 4.34901   1
  11   0   2 2.59545 3.81891   1
   7   0  17 42.6615 8.20347  -2
  12   0   2 42.6615 8.20347   1
   5   1  19 7.30970 5.25956  -2
 -12   1   2 7.30970 5.25956   1
 -11   1   2 87.9768 4.02004   1
   4   1  16 -0.4045 3.07203  -2
 -10   1   2 -0.4045 3.07203   1
  -9   1   2 221.829 3.43672   1
   3   1  13 2.32823 1.57609  -2
  -8   1   2 2.32823 1.57609   1
  -7   1   2 1543.90 9.58621   1
   2   1  10 0.16275 0.94255  -2
  -6   1   2 0.16275 0.94255   1
  -5   1   2 81.2038 1.38652   1
   1   1   7 -1.0206 0.81140  -2
  -4   1   2 -1.0206 0.81140   1
  -3   1   2 0.31182 0.55193   1
   0   1   4 0.45724 0.73370  -2
  -2   1   2 0.45724 0.73370   1
  -1   1   2 333.808 3.12770   1
  -1   1   1 0.07892 0.39390  -2
   0   1   2 0.07892 0.39390   1
   1   1   2 3281.40 19.8440   1
   2   1   2 -0.6966 0.64530  -2
   2   1   2 -0.6966 0.64530   1
   3   1   2 169.303 1.59160   1
   3   1   5 1.03247 0.82640  -2
   4   1   2 1.03247 0.82640   1
   5   1   2 36.2386 1.13828   1
   4   1   8 2.46953 1.10287  -2
   6   1   2 2.46953 1.10287   1
   7   1   2 33.3794 1.34262   1
   5   1  11 2.91396 1.73079  -2
   8   1   2 2.91396 1.73079   1
   9   1   2 256.733 3.56749   1
   6   1  14 3.32845 3.05015  -2
  10   1   2 3.32845 3.05015   1
  11   1   2 418.758 6.31975   1
   7   1  17 4.27611 6.27104  -2
  12   1   2 4.27611 6.27104   1
   5   2  19 20.8345 4.80747  -2
 -12   2   2 20.8345 4.80747   1
 -11   2   2 4.56489 3.06680   1
   4   2  16 226.524 4.77486  -2
 -10   2   2 226.524 4.77486   1
  -9   2   2 1.38928 1.87774   1
   3   2  13 53.7335 2.13120  -2
  -8   2   2 53.7335 2.13120   1
  -7   2   2 0.97884 1.14205   1
   2   2  10 135.336 1.92424  -2
  -6   2   2 135.336 1.92424   1
  -5   2   2 1.85999 0.94125   1
   1   2   7 21.6635 1.15320  -2
  -4   2   2 21.6635 1.15320   1
  -3   2   2 -0.0850 0.81337   1
   0   2   4 1034.01 9.24764  -2
  -2   2   2 1034.01 9.24764   1
  -1   2   2 -0.3974 0.66935   1
  -1   2   1 1058.84 7.35037  -2
   0   2   2 1058.84 7.35037   1
   1   2   2 -0.0735 0.56201   1
   2   2   2 44.2254 0.97070  -2
   2   2   2 44.2254 0.97070   1
   3   2   2 0.57130 0.62728   1
   3   2   5 1021.65 6.76954  -2
   4   2   2 1021.65 6.76954   1
   5   2   2 0.55909 0.79818   1
   4   2   8 124.225 1.95623  -2
   6   2   2 124.225 1.95623   1
   7   2   2 -0.4173 1.19906   1
   5   2  11 276.367 3.44313  -2
   8   2   2 276.367 3.44313   1
   9   2   2 2.09707 1.92734   1
   6   2  14 9.62728 3.35129  -2
  10   2   2 9.62728 3.35129   1
  11   2   2 2.69800 3.36606   1
   7   2  17 18.1301 6.19000  -2
  12   2   2 18.1301 6.19000   1
 -11   3   2 3.74256 3.26464   1
   4   3  16 2.31544 3.99492  -2
 -10   3   2 2.31544 3.99492   1
  -9   3   2 151.246 3.77849   1
   3   3  13 2.51292 2.45555  -2
  -8   3   2 2.51292 2.45555   1
   3   3  12 1858.25 49.5249  -2
  -7   3   2 1858.25 49.5249   1
   2   3  10 3.44649 1.62584  -2
  -6   3   2 3.44649 1.62584   1
  -5   3   2 251.244 3.40577   1
   1   3   7 0.31816 1.34644  -2
  -4   3   2 0.31816 1.34644   1
  -3   3   2 38.8883 1.53213   1
   0   3   4 0.24482 1.17621  -2
  -2   3   2 0.24482 1.17621   1
  -1   3   2 140.348 2.36227   1
  -1   3   1 1.21773 1.02327  -2
   0   3   2 1.21773 1.02327   1
   1   3   2 12.4918 0.90694   1
   2   3   2 0.97257 0.96231  -2
   2   3   2 0.97257 0.96231   1
   3   3   2 346.444 2.80136   1
   3   3   5 1.16835 1.07305  -2
   4   3   2 1.16835 1.07305   1
   5   3   2 339.645 3.25749   1
   4   3   7 36.4940 11.9101  -2
   4   3   8 36.4940 11.9101  -2
   6   3   2 36.4940 11.9101   1
   4   3   8 1.34721 1.44806  -2
   6   3   2 1.34721 1.44806   1
   7   3   2 496.872 4.36986   1
   5   3  11 -0.8090 2.20010  -2
   8   3   2 -0.8090 2.20010   1
   5   3  12 436.608 22.2735  -2
   9   3   2 436.608 22.2735   1
   6   3  14 1.85105 4.04329  -2
  10   3   2 1.85105 4.04329   1
  11   3   2 176.063 5.64423   1
   4   4  16 148.191 6.62356  -2
 -10   4   2 148.191 6.62356   1
  -9   4   2 0.57865 3.37863   1
   3   4  13 47.4457 4.96115  -2
  -8   4   2 47.4457 4.96115   1
  -7   4   2 -0.8342 2.59720   1
   2   4  10 93.5617 3.20614  -2
  -6   4   2 93.5617 3.20614   1
   2   4   9 0.02905 12.1077  -2
  -5   4   2 0.02905 12.1077   1
   1   4   7 9.43695 1.88011  -2
  -4   4   2 9.43695 1.88011   1
  -3   4   2 -1.5103 1.38343   1
   0   4   4 685.183 7.19564  -2
  -2   4   2 685.183 7.19564   1
  -1   4   2 1.59768 1.25058   1
  -1   4   1 347.205 3.76379  -2
   0   4   2 347.205 3.76379   1
   1   4   2 -0.0170 0.98082   1
   2   4   2 130.632 2.11779  -2
   2   4   2 130.632 2.11779   1
   3   4   2 2.70351 1.02016   1
   3   4   5 278.165 3.25934  -2
   4   4   2 278.165 3.25934   1
   3   4   4 257.776 15.8252  -2
   3   4   5 257.776 15.8252  -2
   4   4   2 257.776 15.8252   1
   5   4   2 1.95369 1.27880   1
   4   4   8 35.0333 2.15114  -2
   6   4   2 35.0333 2.15114   1
   4   4   7 46.6168 14.8548  -2
   4   4   8 46.6168 14.8548  -2
   6   4   2 46.6168 14.8548   1
   7   4   2 -0.6975 1.89274   1
   5   4  11 98.3473 4.53250  -2
   8   4   2 98.3473 4.53250   1
   6   4  13 10.0639 16.4975  -2
   9   4   2 10.0639 16.4975   1
   6   4  14 14.7465 6.03337  -2
  10   4   2 14.7465 6.03337   1
   4   5  14 51.6125 23.9260  -2
  -9   5   1 51.6125 23.9260   1
  -9   5   2 51.6125 23.9260   1
   3   5  13 7.89132 5.67315  -2
  -8   5   2 7.89132 5.67315   1
  -7   5   2 418.844 7.43899   1
   2   5  10 6.87669 3.30014  -2
  -6   5   2 6.87669 3.30014   1
  -5   5   2 19.0693 2.69291   1
   1   5   7 -1.5353 2.81438  -2
  -4   5   2 -1.5353 2.81438   1
  -3   5   2 18.7537 2.16882   1
   0   5   4 1.93297 1.97658  -2
  -2   5   2 1.93297 1.97658   1
  -1   5   2 73.2578 2.99229   1
  -1   5   1 3.87080 1.65469  -2
   0   5   2 3.87080 1.65469   1
   1   5   2 568.080 4.64748   1
   2   5   2 3.40670 1.71279  -2
   2   5   2 3.40670 1.71279   1
   2   5   1 64.7443 11.8213  -2
   2   5   2 64.7443 11.8213  -2
   2   5   2 64.7443 11.8213   1
   3   5   2 26.6745 1.63727   1
   3   5   5 0.11926 2.49614  -2
   4   5   2 0.11926 2.49614   1
   5   5   2 8.30480 1.87825   1
   4   5   8 7.01284 3.56188  -2
   6   5   2 7.01284 3.56188   1
   4   5   8 -4.0267 17.1116  -2
   4   5   7 -4.0267 17.1116  -2
   6   5   2 -4.0267 17.1116   1
   7   5   2 10.0055 3.21096   1
   5   5  11 -1.3864 4.96649  -2
   8   5   2 -1.3864 4.96649   1
   9   5   2 186.123 6.14209   1
   3   6  13 111.369 11.2177  -2
  -8   6   2 111.369 11.2177   1
  -7   6   2 -2.5793 5.37961   1
   2   6  10 24.0350 11.2692  -2
  -6   6   2 24.0350 11.2692   1
  -5   6   2 -6.5371 3.84706   1
   1   6   6 57.0613 17.6237  -2
   1   6   7 57.0613 17.6237  -2
  -4   6   2 57.0613 17.6237   1
   1   6   8 27.2030 13.4051  -2
  -4   6   2 27.2030 13.4051   1
   1   6   7 104.943 7.06721  -2
  -4   6   2 104.943 7.06721   1
  -3   6   2 1.87290 3.19532   1
   0   6   4 556.399 15.1248  -2
  -2   6   2 556.399 15.1248   1
   0   6   3 580.879 23.7608  -2
   0   6   4 580.879 23.7608  -2
  -2   6   2 580.879 23.7608   1
  -1   6   2 3.21956 2.44782   1
  -1   6   1 49.5826 3.20277  -2
   0   6   2 49.5826 3.20277   1
   1   6   2 1.48406 2.12554   1
   2   6   2 185.894 4.64089  -2
   2   6   2 185.894 4.64089   1
   3   6   2 4.13675 2.65072   1
   3   6   6 27.0774 23.9036  -2
   3   6   5 27.0774 23.9036  -2
   4   6   2 27.0774 23.9036   1
   3   6   5 3.01792 4.90511  -2
   4   6   2 3.01792 4.90511   1
   5   6   2 3.28903 3.15160   1
   4   6   8 60.9218 5.97502  -2
   6   6   2 60.9218 5.97502   1
   5   6  10 7.56835 14.1290  -2
   7   6   2 7.56835 14.1290   1
   5   6  11 62.2232 19.6604  -2
   8   6   2 62.2232 19.6604   1
  -5   7   2 12.8659 8.74509   1
   1   7   6 2.08285 21.8785  -2
  -4   7   2 2.08285 21.8785   1
   1   7   7 -5.4560 15.6588  -2
  -4   7   2 -5.4560 15.6588   1
  -3   7   2 3.20102 7.07511   1
   0   7   5 -2.2286 12.7530  -2
   0   7   4 -2.2286 12.7530  -2
  -2   7   2 -2.2286 12.7530   1
   0   7   3 3.09036 16.5373  -2
   0   7   4 3.09036 16.5373  -2
  -2   7   2 3.09036 16.5373   1
  -1   7   2 9.33485 3.59381   1
  -1   7   1 -7.3953 9.08467  -2
   0   7   2 -7.3953 9.08467   1
   1   7   2 110.152 5.04308   1
   2   7   2 16.6641 9.53274  -2
   2   7   2 16.6641 9.53274   1
   2   7   1 -9.3154 19.6495  -2
   2   7   2 -9.3154 19.6495  -2
   2   7   2 -9.3154 19.6495   1
   3   7   2 3.73929 3.65373   1
   3   7   5 -0.4227 9.56422  -2
   4   7   2 -0.4227 9.56422   1
   5   7   2 4.53878 9.12583   1
 -12   0   3 3.26403 7.49574   1
   4   0  18 6.61730 6.01290  -2
 -11   0   3 6.61730 6.01290   1
 -10   0   3 2.57353 3.44836   1
   3   0  15 629.768 8.39484  -2
  -9   0   3 629.768 8.39484   1
  -8   0   3 -1.1511 2.06421   1
   2   0  12 6.95058 1.66229  -2
  -7   0   3 6.95058 1.66229   1
  -6   0   3 -0.4011 1.46880   1
   1   0   9 1355.37 13.8100  -2
  -5   0   3 1355.37 13.8100   1
  -4   0   3 0.17013 1.27114   1
   0   0   6 682.813 7.52496  -2
  -3   0   3 682.813 7.52496   1
  -2   0   3 0.65607 0.78282   1
  -1   0   3 1487.02 15.1207  -2
  -1   0   3 1487.02 15.1207   1
   0   0   3 0.48794 0.45466   1
   2   0   0 136.379 1.61976  -2
   1   0   3 136.379 1.61976   1
   2   0   3 0.05974 0.72501   1
   3   0   3 144.423 1.88207  -2
   3   0   3 144.423 1.88207   1
   4   0   3 1.25427 0.83310   1
   4   0   6 531.577 5.32896  -2
   5   0   3 531.577 5.32896   1
   6   0   3 0.04760 1.20316   1
   5   0   9 238.607 3.39263  -2
   7   0   3 238.607 3.39263   1
   8   0   3 -0.4536 1.85095   1
   6   0  12 40.5302 3.06503  -2
   9   0   3 40.5302 3.06503   1
  10   0   3 0.23036 3.59434   1
   7   0  15 98.1936 6.08462  -2
  11   0   3 98.1936 6.08462   1
  12   0   3 -0.8045 7.87492   1
 -12   1   3 22.4618 3.89685   1
   4   1  18 5.47547 4.28788  -2
 -11   1   3 5.47547 4.28788   1
 -10   1   3 -0.1770 2.53415   1
   3   1  15 -0.7165 2.25891  -2
  -9   1   3 -0.7165 2.25891   1
  -8   1   3 14.2821 1.59111   1
   2   1  12 0.41681 1.34975  -2
  -7   1   3 0.41681 1.34975   1
  -6   1   3 36.6157 1.41380   1
   1   1   9 -0.7097 1.00959  -2
  -5   1   3 -0.7097 1.00959   1
  -4   1   3 632.581 4.24663   1
   0   1   6 0.24948 0.75493  -2
  -3   1   3 0.24948 0.75493   1
  -2   1   3 1972.90 13.8150   1
  -1   1   3 -0.2545 0.71878  -2
  -1   1   3 -0.2545 0.71878   1
   0   1   3 800.097 5.08288   1
   2   1   0 0.02605 0.54904  -2
   1   1   3 0.02605 0.54904   1
   2   1   3 0.49883 0.46154   1
   3   1   3 1.27795 0.68814  -2
   3   1   3 1.27795 0.68814   1
   4   1   3 581.655 3.88974   1
   4   1   6 0.53622 0.87772  -2
   5   1   3 0.53622 0.87772   1
   6   1   3 732.514 4.96508   1
   5   1   9 2.98059 1.35486  -2
   7   1   3 2.98059 1.35486   1
   8   1   3 17.3843 1.50934   1
   6   1  12 -0.6407 2.29720  -2
   9   1   3 -0.6407 2.29720   1
  10   1   3 462.174 5.42606   1
   7   1  15 -6.6801 5.00154  -2
  11   1   3 -6.6801 5.00154   1
  12   1   3 7.81394 4.43745   1
 -12   2   3 6.56721 4.08828   1
   4   2  18 69.8756 3.91337  -2
 -11   2   3 69.8756 3.91337   1
 -10   2   3 1.26019 2.45103   1
   3   2  15 340.259 3.93404  -2
  -9   2   3 340.259 3.93404   1
  -8   2   3 1.75962 1.34557   1
   2   2  12 546.312 4.77268  -2
  -7   2   3 546.312 4.77268   1
  -6   2   3 0.29935 1.04318   1
   1   2   9 183.527 2.62180  -2
  -5   2   3 183.527 2.62180   1
  -4   2   3 0.81839 0.92773   1
   0   2   6 22.0190 1.15359  -2
  -3   2   3 22.0190 1.15359   1
  -2   2   3 -0.5248 0.65661   1
  -1   2   3 5466.85 38.7689  -2
  -1   2   3 5466.85 38.7689   1
   0   2   3 0.27367 0.51602   1
   2   2   0 536.273 3.72944  -2
   1   2   3 536.273 3.72944   1
   2   2   3 -0.0808 0.59197   1
   3   2   3 31.6337 1.16280  -2
   3   2   3 31.6337 1.16280   1
   4   2   3 0.63923 0.73887   1
   4   2   6 218.670 2.51451  -2
   5   2   3 218.670 2.51451   1
   6   2   3 1.87143 1.02540   1
   5   2   9 4.62143 1.61318  -2
   7   2   3 4.62143 1.61318   1
   8   2   3 -0.4262 1.56099   1
   6   2  12 109.347 3.05418  -2
   9   2   3 109.347 3.05418   1
  10   2   3 4.42756 2.62548   1
   7   2  15 7.24449 6.10529  -2
  11   2   3 7.24449 6.10529   1
  12   2   3 0.29951 4.60134   1
   4   3  18 2.44283 4.03444  -2
 -11   3   3 2.44283 4.03444   1
 -10   3   3 96.6756 3.62197   1
   3   3  15 0.45965 2.90611  -2
  -9   3   3 0.45965 2.90611   1
  -8   3   3 12.0234 1.99838   1
   2   3  12 0.42452 1.86042  -2
  -7   3   3 0.42452 1.86042   1
  -6   3   3 2.71561 1.53335   1
   1   3   9 -0.6502 1.47258  -2
  -5   3   3 -0.6502 1.47258   1
  -4   3   3 47.2140 1.67493   1
   0   3   6 0.23181 1.18106  -2
  -3   3   3 0.23181 1.18106   1
  -2   3   3 4.77245 1.07000   1
  -1   3   3 0.90555 1.00683  -2
  -1   3   3 0.90555 1.00683   1
   0   3   3 90.9763 1.46252   1
   2   3   0 1.90583 1.01747  -2
   1   3   3 1.90583 1.01747   1
   2   3   3 1479.87 9.41755   1
   3   3   3 0.32822 1.15363  -2
   3   3   3 0.32822 1.15363   1
   4   3   3 10.3079 0.90778   1
   4   3   6 0.43060 1.28253  -2
   5   3   3 0.43060 1.28253   1
   6   3   3 169.288 2.52668   1
   5   3   9 0.64911 1.93975  -2
   7   3   3 0.64911 1.93975   1
   8   3   3 228.949 3.43466   1
   6   3  12 0.34545 3.11724  -2
   9   3   3 0.34545 3.11724   1
  10   3   3 126.282 4.47759   1
   7   3  15 -7.7208 5.46937  -2
  11   3   3 -7.7208 5.46937   1
 -10   4   3 -2.9173 3.66735   1
   3   4  15 162.356 6.09353  -2
  -9   4   3 162.356 6.09353   1
   3   4  14 8.58609 23.0697  -2
  -8   4   3 8.58609 23.0697   1
   2   4  12 214.776 4.47781  -2
  -7   4   3 214.776 4.47781   1
  -6   4   3 -0.1809 2.40039   1
   1   4   9 157.761 3.22715  -2
  -5   4   3 157.761 3.22715   1
  -4   4   3 0.53360 1.65378   1
   0   4   6 -1.3433 1.92177  -2
  -3   4   3 -1.3433 1.92177   1
  -2   4   3 -1.8330 1.51014   1
  -1   4   3 1364.51 12.2420  -2
  -1   4   3 1364.51 12.2420   1
   0   4   3 1.17728 0.98923   1
   2   4   0 76.4057 1.72081  -2
   1   4   3 76.4057 1.72081   1
   2   4   3 1.01785 1.03135   1
   3   4   3 6.51027 1.42470  -2
   3   4   3 6.51027 1.42470   1
   4   4   3 0.46338 1.17297   1
   4   4   6 40.2574 1.82450  -2
   5   4   3 40.2574 1.82450   1
   4   4   5 44.9465 13.7839  -2
   4   4   6 44.9465 13.7839  -2
   5   4   3 44.9465 13.7839   1
   6   4   3 1.95252 1.53967   1
   5   4   9 2.10615 2.25774  -2
   7   4   3 2.10615 2.25774   1
   8   4   3 3.10106 2.29270   1
   6   4  12 24.8441 4.32672  -2
   9   4   3 24.8441 4.32672   1
   7   4  14 24.5285 21.9918  -2
  10   4   3 24.5285 21.9918   1
   3   5  15 8.18341 6.30750  -2
  -9   5   3 8.18341 6.30750   1
  -8   5   3 32.3121 4.72256   1
   2   5  12 6.17204 3.78403  -2
  -7   5   3 6.17204 3.78403   1
  -6   5   3 38.8317 2.99304   1
   1   5   9 -2.7603 3.32092  -2
  -5   5   3 -2.7603 3.32092   1
   1   5  10 17.1572 12.9496  -2
   1   5   9 17.1572 12.9496  -2
  -5   5   3 17.1572 12.9496   1
  -4   5   3 155.890 3.73480   1
   0   5   6 1.21270 2.46623  -2
  -3   5   3 1.21270 2.46623   1
  -2   5   3 201.436 4.37527   1
  -1   5   3 1.56915 2.11408  -2
  -1   5   3 1.56915 2.11408   1
   0   5   3 132.302 2.54196   1
   2   5   0 1.53842 1.72087  -2
   1   5   3 1.53842 1.72087   1
   2   5   3 -0.7281 1.39545   1
   3   5   3 1.88367 1.93398  -2
   3   5   3 1.88367 1.93398   1
   4   5   3 82.4395 2.45364   1
   4   5   6 0.29281 2.60074  -2
   5   5   3 0.29281 2.60074   1
   6   5   3 180.629 3.80387   1
   5   5   9 -4.3548 4.11836  -2
   7   5   3 -4.3548 4.11836   1
   6   5  11 0.91301 18.6584  -2
   8   5   3 0.91301 18.6584   1
   6   5  11 -1.4016 26.3432  -2
   6   5  12 -1.4016 26.3432  -2
   9   5   3 -1.4016 26.3432   1
   6   5  12 12.3641 4.97466  -2
   9   5   3 12.3641 4.97466   1
   3   6  13 29.7367 22.3737  -2
  -8   6   3 29.7367 22.3737   1
   2   6  12 16.1688 7.56542  -2
  -7   6   3 16.1688 7.56542   1
  -6   6   3 2.14222 5.38215   1
   1   6   9 118.259 6.30048  -2
  -5   6   3 118.259 6.30048   1
  -4   6   3 -0.6099 4.47838   1
   0   6   6 23.2080 4.50581  -2
  -3   6   3 23.2080 4.50581   1
  -2   6   3 8.83286 3.69420   1
  -1   6   3 114.145 7.40258  -2
  -1   6   3 114.145 7.40258   1
   0   6   3 -0.3062 2.48959   1
   2   6   0 22.5632 2.94989  -2
   1   6   3 22.5632 2.94989   1
   2   6   3 0.95014 2.26179   1
   3   6   3 37.5708 5.12120  -2
   3   6   3 37.5708 5.12120   1
   4   6   3 1.03024 2.67817   1
   4   6   6 34.0865 5.91920  -2
   5   6   3 34.0865 5.91920   1
   4   6   5 23.3330 13.1701  -2
   4   6   6 23.3330 13.1701  -2
   5   6   3 23.3330 13.1701   1
   5   6   8 -6.2070 15.1725  -2
   6   6   3 -6.2070 15.1725   1
   5   6   9 32.4624 6.26905  -2
   7   6   3 32.4624 6.26905   1
   1   7   9 -2.1432 15.4432  -2
  -5   7   3 -2.1432 15.4432   1
  -4   7   3 11.1704 5.75422   1
   0   7   5 45.1175 20.0061  -2
   0   7   6 45.1175 20.0061  -2
  -3   7   3 45.1175 20.0061   1
  -2   7   3 50.2815 5.41309   1
  -1   7   3 6.77499 9.04773  -2
  -1   7   3 6.77499 9.04773   1
   0   7   3 9.90275 3.45444   1
   2   7   0 6.34672 7.31275  -2
   1   7   3 6.34672 7.31275   1
   2   7   3 6.17584 3.10033   1
   3   7   3 8.90635 5.25303  -2
   3   7   3 8.90635 5.25303   1
   3   7   2 -2.5324 20.6191  -2
   3   7   3 -2.5324 20.6191  -2
   3   7   3 -2.5324 20.6191   1
   4   7   3 18.1455 4.55607   1
   4   7   6 -11.080 11.9298  -2
   5   7   3 -11.080 11.9298   1
   4   0  20 46.4873 8.76678  -2
 -12   0   4 46.4873 8.76678   1
 -11   0   4 -0.1310 4.70120   1
   3   0  17 100.433 7.01088  -2
 -10   0   4 100.433 7.01088   1
  -9   0   4 -0.2106 2.77953   1
   2   0  14 38.6351 3.20659  -2
  -8   0   4 38.6351 3.20659   1
  -7   0   4 0.18475 2.03452   1
   1   0  11 266.307 4.67733  -2
  -6   0   4 266.307 4.67733   1
  -5   0   4 0.42285 1.33575   1
   0   0   8 140.829 2.74691  -2
  -4   0   4 140.829 2.74691   1
  -3   0   4 0.71881 0.96580   1
  -1   0   5 217.203 3.11541  -2
  -2   0   4 217.203 3.11541   1
  -1   0   4 0.14996 0.66173   1
  -2   0   2 6404.13 106.569  -2
   0   0   4 6404.13 106.569   1
   1   0   4 0.50468 0.67188   1
   3   0   1 15.5110 1.14103  -2
   2   0   4 15.5110 1.14103   1
   3   0   4 -0.1909 0.67181   1
   4   0   4 4018.67 32.4718  -2
   4   0   4 4018.67 32.4718   1
   5   0   4 0.60241 0.94266   1
   5   0   7 365.915 4.53637  -2
   6   0   4 365.915 4.53637   1
   7   0   4 1.84132 1.32800   1
   6   0  10 213.374 3.63157  -2
   8   0   4 213.374 3.63157   1
   9   0   4 5.91460 2.36384   1
   7   0  13 19.4563 4.23300  -2
  10   0   4 19.4563 4.23300   1
  11   0   4 -3.9542 4.14185   1
   8   0  16 187.564 9.15060  -2
  12   0   4 187.564 9.15060   1
   4   1  20 -0.5547 6.52910  -2
 -12   1   4 -0.5547 6.52910   1
 -11   1   4 8.88143 3.28961   1
   3   1  17 2.36859 3.52898  -2
 -10   1   4 2.36859 3.52898   1
  -9   1   4 18.6481 2.09050   1
   2   1  14 0.87474 1.73791  -2
  -8   1   4 0.87474 1.73791   1
  -7   1   4 4.33576 1.25870   1
   1   1  11 -1.8298 1.11993  -2
  -6   1   4 -1.8298 1.11993   1
  -5   1   4 441.902 3.89377   1
   0   1   8 -0.4048 0.83122  -2
  -4   1   4 -0.4048 0.83122   1
  -3   1   4 2222.45 15.1135   1
  -1   1   5 -0.1246 0.84828  -2
  -2   1   4 -0.1246 0.84828   1
  -1   1   4 2265.34 14.8728   1
  -2   1   2 0.43493 0.63862  -2
   0   1   4 0.43493 0.63862   1
   1   1   4 2481.23 13.1456   1
   3   1   1 -0.1420 0.58808  -2
   2   1   4 -0.1420 0.58808   1
   3   1   4 1.30425 0.57651   1
   4   1   4 1.94073 0.80636  -2
   4   1   4 1.94073 0.80636   1
   5   1   4 7.36672 0.79657   1
   5   1   7 2.07044 1.10148  -2
   6   1   4 2.07044 1.10148   1
   7   1   4 9.77771 1.06456   1
   6   1  10 2.36088 1.79199  -2
   8   1   4 2.36088 1.79199   1
   9   1   4 18.5743 1.90182   1
   7   1  13 -0.6415 4.20396  -2
  10   1   4 -0.6415 4.20396   1
  11   1   4 8.59286 3.25472   1
   8   1  16 2.79329 6.56511  -2
  12   1   4 2.79329 6.56511   1
   4   2  20 17.3008 6.24071  -2
 -12   2   4 17.3008 6.24071   1
 -11   2   4 2.01200 3.48465   1
   3   2  17 6.68003 3.56967  -2
 -10   2   4 6.68003 3.56967   1
  -9   2   4 1.31660 1.89125   1
   2   2  14 19.8916 1.94778  -2
  -8   2   4 19.8916 1.94778   1
  -7   2   4 0.90388 1.54169   1
   1   2  11 652.639 6.04830  -2
  -6   2   4 652.639 6.04830   1
  -5   2   4 -1.0907 1.07019   1
   0   2   8 439.898 4.72810  -2
  -4   2   4 439.898 4.72810   1
  -3   2   4 -0.1319 0.82169   1
  -1   2   5 121.278 1.69445  -2
  -2   2   4 121.278 1.69445   1
  -1   2   4 0.38622 0.81226   1
  -2   2   2 649.854 4.54541  -2
   0   2   4 649.854 4.54541   1
   1   2   4 0.48756 0.59678   1
   3   2   1 1560.64 9.48133  -2
   2   2   4 1560.64 9.48133   1
   3   2   4 0.71604 0.65222   1
   4   2   4 2049.56 13.0879  -2
   4   2   4 2049.56 13.0879   1
   5   2   4 0.59594 0.88846   1
   5   2   7 31.4548 1.48663  -2
   6   2   4 31.4548 1.48663   1
   7   2   4 -1.4768 1.25203   1
   6   2  10 16.4582 2.06998  -2
   8   2   4 16.4582 2.06998   1
   6   2   9 6.99566 14.3000  -2
   6   2  10 6.99566 14.3000  -2
   8   2   4 6.99566 14.3000   1
   9   2   4 3.31802 2.00089   1
   7   2  13 9.96197 3.72370  -2
  10   2   4 9.96197 3.72370   1
  11   2   4 5.29619 3.60927   1
 -11   3   4 7.04915 3.25802   1
   3   3  17 8.57570 3.49071  -2
 -10   3   4 8.57570 3.49071   1
  -9   3   4 134.912 3.65416   1
   2   3  14 -0.2578 2.61943  -2
  -8   3   4 -0.2578 2.61943   1
  -7   3   4 146.075 3.17430   1
   1   3  11 2.30900 1.93092  -2
  -6   3   4 2.30900 1.93092   1
  -5   3   4 157.429 2.78742   1
   0   3   8 0.53067 1.22552  -2
  -4   3   4 0.53067 1.22552   1
  -3   3   4 13.0342 1.11975   1
  -1   3   5 0.43337 1.09438  -2
  -2   3   4 0.43337 1.09438   1
  -1   3   4 40.8533 1.49707   1
  -2   3   2 0.75937 0.80465  -2
   0   3   4 0.75937 0.80465   1
   1   3   4 829.851 5.69105   1
   3   3   1 1.00575 1.05209  -2
   2   3   4 1.00575 1.05209   1
   3   3   4 937.868 6.50861   1
   4   3   4 1.43228 1.20653  -2
   4   3   4 1.43228 1.20653   1
   5   3   4 478.755 3.62251   1
   5   3   7 0.47560 1.54399  -2
   6   3   4 0.47560 1.54399   1
   7   3   4 12.2645 1.49817   1
   6   3  10 2.20306 2.62456  -2
   8   3   4 2.20306 2.62456   1
   6   3   9 -23.297 16.2003  -2
   6   3  10 -23.297 16.2003  -2
   8   3   4 -23.297 16.2003   1
   9   3   4 16.1952 2.48760   1
   7   3  13 6.91382 4.03871  -2
  10   3   4 6.91382 4.03871   1
  11   3   4 23.2630 3.94135   1
   3   4  17 25.6768 5.37913  -2
 -10   4   4 25.6768 5.37913   1
  -9   4   4 1.08749 3.21512   1
   2   4  14 17.2803 3.40657  -2
  -8   4   4 17.2803 3.40657   1
   2   4  13 7.87078 19.5683  -2
  -7   4   4 7.87078 19.5683   1
   1   4  11 287.651 4.87749  -2
  -6   4   4 287.651 4.87749   1
  -5   4   4 0.63889 1.60932   1
   0   4   8 90.3935 2.46266  -2
  -4   4   4 90.3935 2.46266   1
  -3   4   4 2.67879 1.53022   1
  -1   4   5 49.1223 2.22916  -2
  -2   4   4 49.1223 2.22916   1
  -1   4   4 1.18874 1.32463   1
  -2   4   2 455.837 4.20781  -2
   0   4   4 455.837 4.20781   1
   1   4   4 -0.3891 1.00216   1
   3   4   1 285.333 3.43459  -2
   2   4   4 285.333 3.43459   1
   4   4   3 15.5208 10.2794  -2
   3   4   4 15.5208 10.2794   1
   4   4   4 503.736 4.70406  -2
   4   4   4 503.736 4.70406   1
   4   4   5 5.82102 12.8129  -2
   5   4   4 5.82102 12.8129   1
   5   4   7 3.12382 2.07990  -2
   6   4   4 3.12382 2.07990   1
   5   4   6 48.2507 15.4085  -2
   5   4   7 48.2507 15.4085  -2
   6   4   4 48.2507 15.4085   1
   7   4   4 -0.6463 1.90306   1
   6   4   9 10.8734 19.2168  -2
   6   4  10 10.8734 19.2168  -2
   8   4   4 10.8734 19.2168   1
   6   4  10 2.73413 3.43423  -2
   8   4   4 2.73413 3.43423   1
   9   4   4 5.72043 2.88339   1
   7   4  13 21.7633 5.90097  -2
  10   4   4 21.7633 5.90097   1
   7   4  14 14.8094 35.2125  -2
   7   4  13 14.8094 35.2125  -2
  10   4   4 14.8094 35.2125   1
  -9   5   4 17.2418 5.58440   1
   2   5  14 -0.7621 5.43323  -2
  -8   5   4 -0.7621 5.43323   1
  -7   5   4 5.69546 3.69046   1
   1   5  11 25.1466 19.3803  -2
   1   5  10 25.1466 19.3803  -2
  -6   5   4 25.1466 19.3803   1
   1   5  11 3.77053 3.85445  -2
  -6   5   4 3.77053 3.85445   1
  -5   5   4 116.695 3.80470   1
   0   5   8 4.23285 2.92765  -2
  -4   5   4 4.23285 2.92765   1
  -3   5   4 302.221 4.74372   1
  -1   5   5 -2.1401 3.68189  -2
  -2   5   4 -2.1401 3.68189   1
  -1   5   4 268.406 4.59422   1
  -2   5   2 -0.3956 1.93051  -2
   0   5   4 -0.3956 1.93051   1
   1   5   4 212.713 3.12525   1
   3   5   1 2.43715 1.90777  -2
   2   5   4 2.43715 1.90777   1
   3   5   4 2.94365 1.53036   1
   4   5   4 0.63933 2.18292  -2
   4   5   4 0.63933 2.18292   1
   5   5   4 7.41435 1.79584   1
   5   5   7 2.24341 3.44898  -2
   6   5   4 2.24341 3.44898   1
   5   5   6 55.6445 17.7812  -2
   5   5   7 55.6445 17.7812  -2
   6   5   4 55.6445 17.7812   1
   7   5   4 14.7540 2.91775   1
   6   5  10 7.32446 4.68909  -2
   8   5   4 7.32446 4.68909   1
   6   5   9 12.3256 22.4611  -2
   6   5  10 12.3256 22.4611  -2
   8   5   4 12.3256 22.4611   1
   9   5   4 26.7282 3.96824   1
  -7   6   4 1.19539 5.69595   1
   1   6  11 21.5287 9.48009  -2
  -6   6   4 21.5287 9.48009   1
  -5   6   4 0.87663 3.67954   1
   0   6   8 0.41445 5.49399  -2
  -4   6   4 0.41445 5.49399   1
  -3   6   4 -0.1063 3.86260   1
  -1   6   5 -1.5449 4.61812  -2
  -2   6   4 -1.5449 4.61812   1
  -1   6   4 0.95909 3.19742   1
  -2   6   2 361.888 9.35878  -2
   0   6   4 361.888 9.35878   1
   1   6   4 -1.0500 2.07843   1
   3   6   1 12.3838 3.57297  -2
   2   6   4 12.3838 3.57297   1
   3   6   4 3.74778 2.63368   1
   4   6   3 173.933 17.2599  -2
   4   6   4 173.933 17.2599  -2
   4   6   4 173.933 17.2599   1
   4   6   4 253.634 8.04629  -2
   4   6   4 253.634 8.04629   1
   4   6   5 300.576 27.7436  -2
   4   6   4 300.576 27.7436  -2
   4   6   4 300.576 27.7436   1
   5   6   4 2.28247 2.97052   1
   5   6   7 12.8403 5.85849  -2
   6   6   4 12.8403 5.85849   1
   7   6   4 7.07458 3.67242   1
  -5   7   4 33.3604 6.91133   1
   0   7   8 1.08012 11.7383  -2
  -4   7   4 1.08012 11.7383   1
  -3   7   4 64.4395 8.67040   1
  -1   7   6 -26.343 26.1282  -2
  -2   7   4 -26.343 26.1282   1
  -1   7   5 9.68445 15.0188  -2
  -2   7   4 9.68445 15.0188   1
  -1   7   4 55.0883 5.53893   1
  -2   7   2 27.9001 9.44312  -2
   0   7   4 27.9001 9.44312   1
  -2   7   3 29.6345 15.2787  -2
  -2   7   2 29.6345 15.2787  -2
   0   7   4 29.6345 15.2787   1
   1   7   4 82.4878 4.23004   1
   3   7   1 8.53047 5.03766  -2
   2   7   4 8.53047 5.03766   1
   3   7   0 27.6520 19.8471  -2
   3   7   1 27.6520 19.8471  -2
   2   7   4 27.6520 19.8471   1
   4   7   3 -11.179 27.4020  -2
   3   7   4 -11.179 27.4020   1
   4   7   4 5.16842 7.55185  -2
   4   7   4 5.16842 7.55185   1
   5   7   4 47.8954 4.91372   1
 -12   0   5 4.36953 5.78349   1
   3   0  19 108.688 6.63022  -2
 -11   0   5 108.688 6.63022   1
 -10   0   5 1.27257 4.84181   1
   2   0  16 110.944 4.30707  -2
  -9   0   5 110.944 4.30707   1
  -8   0   5 -0.4535 2.10534   1
   1   0  13 445.418 5.93001  -2
  -7   0   5 445.418 5.93001   1
  -6   0   5 -0.2423 1.59856   1
   0   0  10 3200.05 34.9403  -2
  -5   0   5 3200.05 34.9403   1
  -4   0   5 1.12758 1.22082   1
  -1   0   7 811.279 8.36527  -2
  -3   0   5 811.279 8.36527   1
  -2   0   5 -0.5180 0.76480   1
  -2   0   4 28.1041 1.22408  -2
  -1   0   5 28.1041 1.22408   1
   0   0   5 1.67585 0.66590   1
  -3   0   1 335.049 3.21990  -2
   1   0   5 335.049 3.21990   1
   2   0   5 -0.5116 0.64437   1
   4   0   2 15.2376 1.06170  -2
   3   0   5 15.2376 1.06170   1
   4   0   5 -0.5982 0.85535   1
   5   0   5 405.775 4.46531  -2
   5   0   5 405.775 4.46531   1
   6   0   5 -0.2143 1.30363   1
   6   0   8 231.227 3.60713  -2
   7   0   5 231.227 3.60713   1
   8   0   5 2.43365 1.86610   1
   7   0  11 6.70671 2.96207  -2
   9   0   5 6.70671 2.96207   1
  10   0   5 5.96793 3.39609   1
   8   0  14 79.7870 6.54107  -2
  11   0   5 79.7870 6.54107   1
  12   0   5 1.00706 5.89099   1
 -12   1   5 114.761 5.52701   1
   3   1  19 6.05663 4.63767  -2
 -11   1   5 6.05663 4.63767   1
 -10   1   5 196.460 4.67166   1
   2   1  16 -0.7252 2.66887  -2
  -9   1   5 -0.7252 2.66887   1
  -8   1   5 360.736 4.36734   1
   1   1  13 -1.5641 1.43156  -2
  -7   1   5 -1.5641 1.43156   1
  -6   1   5 1376.22 9.01963   1
   0   1  10 2.08215 1.08207  -2
  -5   1   5 2.08215 1.08207   1
  -4   1   5 432.421 3.54442   1
  -1   1   7 0.50500 0.81687  -2
  -3   1   5 0.50500 0.81687   1
  -2   1   5 97.5558 1.37779   1
  -2   1   4 -0.2182 0.63795  -2
  -1   1   5 -0.2182 0.63795   1
   0   1   5 4.83560 0.54092   1
  -3   1   1 0.53569 0.51132  -2
   1   1   5 0.53569 0.51132   1
   2   1   5 124.934 1.42738   1
   4   1   2 0.85742 0.81760  -2
   3   1   5 0.85742 0.81760   1
   4   1   5 3.06079 0.68356   1
   5   1   5 0.59496 0.97647  -2
   5   1   5 0.59496 0.97647   1
   6   1   5 1077.98 7.01961   1
   6   1   8 1.91564 1.46171  -2
   7   1   5 1.91564 1.46171   1
   8   1   5 5.99172 1.38658   1
   7   1  11 0.06786 2.30738  -2
   9   1   5 0.06786 2.30738   1
  10   1   5 4.46987 2.38471   1
   8   1  14 0.83634 4.42721  -2
  11   1   5 0.83634 4.42721   1
  12   1   5 3.15390 4.84179   1
 -12   2   5 12.6250 5.17857   1
   3   2  19 40.6784 5.08690  -2
 -11   2   5 40.6784 5.08690   1
 -10   2   5 1.78951 3.50432   1
   2   2  16 460.599 6.47211  -2
  -9   2   5 460.599 6.47211   1
  -8   2   5 0.14399 2.02011   1
   1   2  13 98.8660 2.71105  -2
  -7   2   5 98.8660 2.71105   1
  -6   2   5 1.51267 1.38591   1
   0   2  10 893.857 9.25854  -2
  -5   2   5 893.857 9.25854   1
  -4   2   5 0.54803 1.05464   1
  -1   2   7 236.631 2.99909  -2
  -3   2   5 236.631 2.99909   1
  -2   2   5 0.39173 0.88701   1
  -2   2   4 383.614 3.93116  -2
  -1   2   5 383.614 3.93116   1
   0   2   5 -0.2458 0.59115   1
  -3   2   1 155.449 1.79278  -2
   1   2   5 155.449 1.79278   1
   2   2   5 0.37526 0.71542   1
   4   2   2 1551.84 9.64788  -2
   3   2   5 1551.84 9.64788   1
   4   2   5 1.97466 0.79192   1
   5   2   5 0.50933 1.11881  -2
   5   2   5 0.50933 1.11881   1
   6   2   5 1.20400 1.07122   1
   6   2   8 4.91878 1.66300  -2
   7   2   5 4.91878 1.66300   1
   8   2   5 -0.2154 1.60159   1
   7   2  11 247.140 4.03578  -2
   9   2   5 247.140 4.03578   1
   7   2  10 246.078 22.1847  -2
   7   2  11 246.078 22.1847  -2
   9   2   5 246.078 22.1847   1
  10   2   5 0.06910 2.60151   1
   8   2  14 25.2637 4.62191  -2
  11   2   5 25.2637 4.62191   1
   3   3  19 7.48323 5.03271  -2
 -11   3   5 7.48323 5.03271   1
 -10   3   5 78.2428 4.23386   1
   2   3  16 2.66796 3.65376  -2
  -9   3   5 2.66796 3.65376   1
  -8   3   5 561.206 7.11415   1
   1   3  13 -0.5613 2.19960  -2
  -7   3   5 -0.5613 2.19960   1
  -6   3   5 70.0567 2.44314   1
   0   3  10 -1.0284 1.58391  -2
  -5   3   5 -1.0284 1.58391   1
  -4   3   5 41.3891 1.52202   1
  -1   3   7 2.26334 1.14790  -2
  -3   3   5 2.26334 1.14790   1
  -2   3   5 61.5053 1.78550   1
  -2   3   4 0.08358 1.03284  -2
  -1   3   5 0.08358 1.03284   1
   0   3   5 1008.64 6.80123   1
  -3   3   1 0.86657 0.96633  -2
   1   3   5 0.86657 0.96633   1
   2   3   5 415.180 3.47120   1
   4   3   2 2.49619 1.04129  -2
   3   3   5 2.49619 1.04129   1
   4   3   5 87.1334 1.66215   1
   5   3   5 2.34542 1.36960  -2
   5   3   5 2.34542 1.36960   1
   6   3   5 41.3596 1.64144   1
   6   3   8 1.22925 2.16007  -2
   7   3   5 1.22925 2.16007   1
   8   3   5 68.4722 2.73939   1
   7   3  11 4.11507 3.51749  -2
   9   3   5 4.11507 3.51749   1
   7   3  10 26.7274 19.4781  -2
   7   3  11 26.7274 19.4781  -2
   9   3   5 26.7274 19.4781   1
  10   3   5 20.0242 2.94110   1
   8   3  14 17.2999 5.11561  -2
  11   3   5 17.2999 5.11561   1
 -10   4   5 5.88745 4.24107   1
   2   4  16 233.025 7.21369  -2
  -9   4   5 233.025 7.21369   1
  -8   4   5 4.39038 3.05960   1
   1   4  13 65.1861 3.22106  -2
  -7   4   5 65.1861 3.22106   1
   1   4  12 -0.3235 16.6145  -2
  -6   4   5 -0.3235 16.6145   1
   0   4  10 397.020 4.77362  -2
  -5   4   5 397.020 4.77362   1
  -4   4   5 0.26720 1.48905   1
  -1   4   7 22.7872 1.71392  -2
  -3   4   5 22.7872 1.71392   1
  -2   4   5 1.24063 1.38420   1
  -2   4   4 76.2115 2.01222  -2
  -1   4   5 76.2115 2.01222   1
   0   4   5 0.63428 0.98765   1
  -3   4   1 16.6318 1.37509  -2
   1   4   5 16.6318 1.37509   1
   4   4   1 12.3833 8.67801  -2
   2   4   5 12.3833 8.67801   1
   4   4   2 357.892 3.90799  -2
   3   4   5 357.892 3.90799   1
   4   4   3 437.989 18.2410  -2
   4   4   2 437.989 18.2410  -2
   3   4   5 437.989 18.2410   1
   4   4   5 1.66176 1.22932   1
   5   4   5 16.0296 1.85598  -2
   5   4   5 16.0296 1.85598   1
   6   4   5 0.16486 1.57297   1
   6   4   8 15.9548 3.07740  -2
   7   4   5 15.9548 3.07740   1
   8   4   5 4.17159 2.34719   1
   7   4  11 110.527 4.39357  -2
   9   4   5 110.527 4.39357   1
  10   4   5 3.03887 3.91608   1
   2   5  16 7.46874 6.48281  -2
  -9   5   5 7.46874 6.48281   1
  -8   5   5 161.616 6.25697   1
   1   5  13 8.21122 4.22408  -2
  -7   5   5 8.21122 4.22408   1
  -6   5   5 290.638 5.23085   1
   0   5  10 5.76089 3.10491  -2
  -5   5   5 5.76089 3.10491   1
  -4   5   5 184.925 4.08211   1
  -1   5   7 10.4533 2.81015  -2
  -3   5   5 10.4533 2.81015   1
  -2   5   5 43.3839 2.86902   1
  -2   5   4 1.96892 2.22412  -2
  -1   5   5 1.96892 2.22412   1
   0   5   5 7.00015 1.51868   1
  -3   5   1 3.42679 1.82814  -2
   1   5   5 3.42679 1.82814   1
   2   5   5 2.01484 1.55697   1
   4   5   2 1.83246 2.67119  -2
   3   5   5 1.83246 2.67119   1
   4   5   5 43.0941 2.03646   1
   5   5   5 6.15142 3.07606  -2
   5   5   5 6.15142 3.07606   1
   6   5   5 281.019 4.67768   1
   6   5   8 2.88259 4.18009  -2
   7   5   5 2.88259 4.18009   1
   8   5   5 1.20625 3.25027   1
   7   5  11 -6.6019 6.50914  -2
   9   5   5 -6.6019 6.50914   1
   1   6  13 37.2517 9.03152  -2
  -7   6   5 37.2517 9.03152   1
   1   6  14 72.3266 23.0704  -2
   1   6  13 72.3266 23.0704  -2
  -7   6   5 72.3266 23.0704   1
  -6   6   5 4.06485 4.17906   1
   0   6  10 348.249 11.1214  -2
  -5   6   5 348.249 11.1214   1
  -4   6   5 2.60351 4.14579   1
  -1   6   7 78.4580 5.11235  -2
  -3   6   5 78.4580 5.11235   1
  -2   6   5 -0.4251 3.81455   1
  -2   6   4 9.86858 4.12716  -2
  -1   6   5 9.86858 4.12716   1
   0   6   5 0.50258 2.37255   1
  -3   6   1 1.52336 4.89617  -2
   1   6   5 1.52336 4.89617   1
   2   6   5 -0.3496 2.39736   1
   4   6   2 8.69721 3.75954  -2
   3   6   5 8.69721 3.75954   1
   4   6   5 4.90869 2.54721   1
   5   6   4 14.7768 18.7296  -2
   5   6   5 14.7768 18.7296  -2
   5   6   5 14.7768 18.7296   1
   5   6   5 15.0910 8.89772  -2
   5   6   5 15.0910 8.89772   1
   6   6   5 8.67017 2.97328   1
   6   6   8 7.29263 6.37493  -2
   7   6   5 7.29263 6.37493   1
  -4   7   5 40.9726 5.82061   1
  -1   7   7 11.2403 11.2781  -2
  -3   7   5 11.2403 11.2781   1
  -2   7   5 8.42677 4.98629   1
  -2   7   4 -8.6801 9.34232  -2
  -1   7   5 -8.6801 9.34232   1
   0   7   5 7.72220 3.71453   1
  -3   7   1 5.62912 5.56747  -2
   1   7   5 5.62912 5.56747   1
   3   7   0 -8.9037 18.5103  -2
  -3   7   1 -8.9037 18.5103  -2
   1   7   5 -8.9037 18.5103   1
   2   7   5 0.74173 3.31904   1
   4   7   2 -1.1131 9.03454  -2
   3   7   5 -1.1131 9.03454   1
   5   7   4 11.5028 33.2625  -2
   4   7   5 11.5028 33.2625   1
   3   0  21 55.8410 10.6325  -2
 -12   0   6 55.8410 10.6325   1
 -11   0   6 2.32555 5.35700   1
   2   0  18 45.7085 6.38012  -2
 -10   0   6 45.7085 6.38012   1
  -9   0   6 3.29476 3.00189   1
   1   0  15 68.5073 3.29962  -2
  -8   0   6 68.5073 3.29962   1
  -7   0   6 -0.5080 1.96990   1
   0   0  12 388.320 5.65601  -2
  -6   0   6 388.320 5.65601   1
  -5   0   6 -0.9918 1.45108   1
  -1   0   9 4.07974 1.90018  -2
  -4   0   6 4.07974 1.90018   1
  -3   0   6 0.41782 1.09699   1
  -2   0   6 83.3436 1.86223  -2
  -2   0   6 83.3436 1.86223   1
  -1   0   6 0.11601 0.75571   1
  -3   0   3 1368.59 12.0834  -2
   0   0   6 1368.59 12.0834   1
   1   0   6 -0.3067 0.64214   1
   4   0   0 596.404 5.28044  -2
   2   0   6 596.404 5.28044   1
   3   0   6 0.55515 0.80432   1
   5   0   3 1245.59 10.0797  -2
   4   0   6 1245.59 10.0797   1
   5   0   6 0.02446 1.05070   1
   6   0   6 202.310 3.27420  -2
   6   0   6 202.310 3.27420   1
   7   0   6 -1.0939 1.63209   1
   7   0   9 865.668 8.68127  -2
   8   0   6 865.668 8.68127   1
   9   0   6 2.23119 2.33168   1
   8   0  12 11.1571 6.27294  -2
  10   0   6 11.1571 6.27294   1
  11   0   6 1.35393 4.92325   1
   9   0  15 78.4163 8.71639  -2
  12   0   6 78.4163 8.71639   1
   3   1  21 0.14222 7.26671  -2
 -12   1   6 0.14222 7.26671   1
 -11   1   6 34.3697 3.73306   1
   2   1  18 -3.2789 3.78518  -2
 -10   1   6 -3.2789 3.78518   1
  -9   1   6 108.264 3.17752   1
   1   1  15 -0.2060 1.97396  -2
  -8   1   6 -0.2060 1.97396   1
  -7   1   6 93.3400 2.13929   1
   0   1  12 1.17241 1.30562  -2
  -6   1   6 1.17241 1.30562   1
  -5   1   6 401.870 3.78890   1
  -1   1   9 -0.9202 1.02578  -2
  -4   1   6 -0.9202 1.02578   1
  -3   1   6 1847.85 11.3706   1
  -2   1   6 -0.7367 0.85448  -2
  -2   1   6 -0.7367 0.85448   1
  -1   1   6 908.917 5.66078   1
  -3   1   3 0.56711 0.67256  -2
   0   1   6 0.56711 0.67256   1
   1   1   6 11.2898 0.65331   1
   4   1   0 0.39316 0.58594  -2
   2   1   6 0.39316 0.58594   1
   3   1   6 1096.84 6.45622   1
   5   1   3 2.05109 0.86494  -2
   4   1   6 2.05109 0.86494   1
   5   1   6 2039.17 10.9715   1
   6   1   6 0.86822 1.17261  -2
   6   1   6 0.86822 1.17261   1
   7   1   6 253.980 2.68227   1
   7   1   9 -0.0714 1.72663  -2
   8   1   6 -0.0714 1.72663   1
   9   1   6 68.7759 2.35683   1
   8   1  12 6.62286 3.99353  -2
  10   1   6 6.62286 3.99353   1
  11   1   6 3.94198 3.63989   1
 -11   2   6 2.05896 3.60405   1
   2   2  18 68.0990 4.57575  -2
 -10   2   6 68.0990 4.57575   1
  -9   2   6 -1.8335 2.33405   1
   1   2  15 25.1502 2.14413  -2
  -8   2   6 25.1502 2.14413   1
  -7   2   6 -0.7150 1.48965   1
   0   2  12 40.7501 1.94650  -2
  -6   2   6 40.7501 1.94650   1
  -5   2   6 -0.6527 1.26902   1
  -1   2   9 95.2168 2.06527  -2
  -4   2   6 95.2168 2.06527   1
  -3   2   6 1.93018 0.98310   1
  -2   2   6 687.996 6.07347  -2
  -2   2   6 687.996 6.07347   1
  -1   2   6 1.74155 0.88135   1
  -3   2   3 40.9242 1.02271  -2
   0   2   6 40.9242 1.02271   1
   1   2   6 0.44039 0.69414   1
   4   2   0 81.6510 1.35269  -2
   2   2   6 81.6510 1.35269   1
   3   2   6 -0.7456 0.76536   1
   5   2   3 25.6696 1.21974  -2
   4   2   6 25.6696 1.21974   1
   5   2   6 0.24938 0.95870   1
   6   2   6 32.3199 1.45221  -2
   6   2   6 32.3199 1.45221   1
   7   2   6 0.72266 1.37963   1
   7   2   9 538.092 4.82778  -2
   8   2   6 538.092 4.82778   1
   9   2   6 1.04481 2.09116   1
   8   2  12 61.5318 4.20935  -2
  10   2   6 61.5318 4.20935   1
   9   2  14 5.70130 23.6451  -2
  11   2   6 5.70130 23.6451   1
 -11   3   6 1.83344 4.38106   1
   2   3  18 1.89639 4.71222  -2
 -10   3   6 1.89639 4.71222   1
  -9   3   6 263.769 5.69589   1
   1   3  15 5.76170 2.73403  -2
  -8   3   6 5.76170 2.73403   1
  -7   3   6 26.6635 2.31927   1
   0   3  12 1.60625 1.97226  -2
  -6   3   6 1.60625 1.97226   1
  -5   3   6 43.1449 1.86483   1
  -1   3   9 -0.3284 1.33108  -2
  -4   3   6 -0.3284 1.33108   1
  -3   3   6 2189.60 14.1391   1
  -2   3   6 1.26001 1.13144  -2
  -2   3   6 1.26001 1.13144   1
  -1   3   6 451.736 4.25041   1
  -3   3   3 1.00375 0.97546  -2
   0   3   6 1.00375 0.97546   1
   1   3   6 685.571 5.08458   1
   4   3   0 0.39378 1.07110  -2
   2   3   6 0.39378 1.07110   1
   4   3   1 85.0334 11.5159  -2
   4   3   0 85.0334 11.5159  -2
   2   3   6 85.0334 11.5159   1
   3   3   6 14.9690 1.03918   1
   5   3   3 1.67443 1.15831  -2
   4   3   6 1.67443 1.15831   1
   5   3   6 1215.10 7.39891   1
   6   3   6 1.41938 1.68300  -2
   6   3   6 1.41938 1.68300   1
   7   3   6 11.3679 1.72173   1
   7   3   9 -0.6685 2.99404  -2
   8   3   6 -0.6685 2.99404   1
   7   3   8 -19.615 17.1906  -2
   7   3   9 -19.615 17.1906  -2
   8   3   6 -19.615 17.1906   1
   9   3   6 1.99454 2.73953   1
   8   3  12 3.71726 4.54386  -2
  10   3   6 3.71726 4.54386   1
  11   3   6 3.66582 4.69898   1
   2   4  18 71.8077 5.81297  -2
 -10   4   6 71.8077 5.81297   1
  -9   4   6 1.37908 3.67006   1
   1   4  15 7.59281 3.75328  -2
  -8   4   6 7.59281 3.75328   1
  -7   4   6 0.93940 2.64314   1
   0   4  12 41.7630 2.59958  -2
  -6   4   6 41.7630 2.59958   1
  -5   4   6 -1.5852 1.74595   1
  -1   4   9 48.3829 2.23412  -2
  -4   4   6 48.3829 2.23412   1
  -3   4   6 0.11641 1.23522   1
  -2   4   6 99.1678 2.12223  -2
  -2   4   6 99.1678 2.12223   1
  -1   4   6 0.02270 1.24594   1
  -3   4   3 3.23487 1.32153  -2
   0   4   6 3.23487 1.32153   1
   1   4   6 1.79840 1.13641   1
   4   4   0 54.2479 1.94481  -2
   2   4   6 54.2479 1.94481   1
   3   4   6 2.90617 1.29279   1
   5   4   3 17.9128 1.82540  -2
   4   4   6 17.9128 1.82540   1
   5   4   4 -5.8285 13.7869  -2
   5   4   6 -5.8285 13.7869   1
   6   4   6 9.59544 2.33081  -2
   6   4   6 9.59544 2.33081   1
   7   4   6 7.67819 2.46113   1
   7   4   9 361.117 5.03719  -2
   8   4   6 361.117 5.03719   1
   7   4   8 366.759 24.2662  -2
   7   4   9 366.759 24.2662  -2
   8   4   6 366.759 24.2662   1
   9   4   6 0.81277 3.03218   1
   8   4  12 15.5317 6.07917  -2
  10   4   6 15.5317 6.07917   1
  -9   5   6 40.5427 5.27000   1
   1   5  15 5.68821 6.02053  -2
  -8   5   6 5.68821 6.02053   1
  -7   5   6 48.4834 4.12394   1
   0   5  12 4.05528 3.93420  -2
  -6   5   6 4.05528 3.93420   1
  -5   5   6 75.3459 3.58264   1
  -1   5   9 3.53813 2.81960  -2
  -4   5   6 3.53813 2.81960   1
  -1   5  10 16.1772 12.0816  -2
  -1   5   9 16.1772 12.0816  -2
  -4   5   6 16.1772 12.0816   1
  -3   5   6 154.478 4.43955   1
  -2   5   6 -1.2960 2.70208  -2
  -2   5   6 -1.2960 2.70208   1
  -1   5   6 66.5239 2.85479   1
  -3   5   3 -2.2546 1.96597  -2
   0   5   6 -2.2546 1.96597   1
   1   5   6 7.49722 1.51335   1
   4   5   0 2.24981 2.21434  -2
   2   5   6 2.24981 2.21434   1
   3   5   6 160.455 3.59648   1
   5   5   3 0.22216 2.76668  -2
   4   5   6 0.22216 2.76668   1
   5   5   6 419.033 5.13223   1
   6   5   6 9.79134 3.52672  -2
   6   5   6 9.79134 3.52672   1
   7   5   6 61.9675 3.48383   1
   7   5   9 9.10586 5.25203  -2
   8   5   6 9.10586 5.25203   1
   9   5   6 42.8489 7.11464   1
  -7   6   6 5.71622 4.98532   1
   0   6  12 24.3308 8.47740  -2
  -6   6   6 24.3308 8.47740   1
  -5   6   6 7.62096 3.73646   1
  -1   6   9 9.48536 6.38753  -2
  -4   6   6 9.48536 6.38753   1
  -3   6   6 6.07284 5.39755   1
  -2   6   6 16.0038 4.65456  -2
  -2   6   6 16.0038 4.65456   1
  -1   6   6 -2.9968 3.86164   1
  -3   6   3 46.2859 3.62290  -2
   0   6   6 46.2859 3.62290   1
   1   6   6 -1.1285 2.72887   1
   4   6   0 30.1719 4.30810  -2
   2   6   6 30.1719 4.30810   1
   3   6   6 -1.6448 2.42592   1
   5   6   3 104.326 4.67265  -2
   4   6   6 104.326 4.67265   1
   5   6   6 4.23466 3.00909   1
   6   6   6 22.4869 5.70662  -2
   6   6   6 22.4869 5.70662   1
   6   6   5 -9.1206 23.4797  -2
   6   6   6 -9.1206 23.4797  -2
   6   6   6 -9.1206 23.4797   1
   7   6   6 -0.7291 4.52297   1
  -1   7   9 11.4332 8.69520  -2
  -4   7   6 11.4332 8.69520   1
  -3   7   6 81.0162 8.32428   1
  -2   7   6 -4.7250 10.0505  -2
  -2   7   6 -4.7250 10.0505   1
  -1   7   6 13.2070 5.80454   1
  -3   7   3 1.97545 12.2825  -2
   0   7   6 1.97545 12.2825   1
   1   7   6 11.8037 3.27449   1
   4   7   0 14.4369 7.57701  -2
   2   7   6 14.4369 7.57701   1
   3   7   6 45.5324 4.31810   1
   5   7   2 7.94336 20.5434  -2
   5   7   3 7.94336 20.5434  -2
   4   7   6 7.94336 20.5434   1
 -12   0   7 14.3256 9.46430   1
   2   0  20 8.32188 6.88248  -2
 -11   0   7 8.32188 6.88248   1
 -10   0   7 1.67937 4.04543   1
   1   0  17 62.4109 4.77153  -2
  -9   0   7 62.4109 4.77153   1
  -8   0   7 3.35860 2.75091   1
   0   0  14 182.590 4.18587  -2
  -7   0   7 182.590 4.18587   1
  -6   0   7 1.42806 1.82645   1
  -1   0  11 1834.32 18.8964  -2
  -5   0   7 1834.32 18.8964   1
  -4   0   7 -0.0145 1.38908   1
  -2   0   8 445.085 5.04400  -2
  -3   0   7 445.085 5.04400   1
  -2   0   7 -0.3164 0.94027   1
  -3   0   5 1041.79 10.2875  -2
  -1   0   7 1041.79 10.2875   1
   0   0   7 1.31828 0.71230   1
  -4   0   2 5301.69 42.8994  -2
   1   0   7 5301.69 42.8994   1
   2   0   7 0.48639 0.81384   1
   5   0   1 37.8832 1.41391  -2
   3   0   7 37.8832 1.41391   1
   4   0   7 -0.2828 0.92283   1
   6   0   4 701.494 6.51834  -2
   5   0   7 701.494 6.51834   1
   6   0   7 0.45098 1.27639   1
   7   0   7 57.0294 2.40840  -2
   7   0   7 57.0294 2.40840   1
   8   0   7 1.87011 1.94162   1
   8   0  10 348.279 5.76948  -2
   9   0   7 348.279 5.76948   1
  10   0   7 1.58494 3.76257   1
   9   0  13 41.2070 6.59845  -2
  11   0   7 41.2070 6.59845   1
 -12   1   7 30.5727 6.15309   1
   2   1  20 2.77076 5.17809  -2
 -11   1   7 2.77076 5.17809   1
 -10   1   7 22.0628 3.17824   1
   1   1  17 1.67692 3.01858  -2
  -9   1   7 1.67692 3.01858   1
  -8   1   7 97.4717 2.83636   1
   0   1  14 1.46349 1.83426  -2
  -7   1   7 1.46349 1.83426   1
  -6   1   7 282.227 3.08409   1
  -1   1  11 0.12099 1.22502  -2
  -5   1   7 0.12099 1.22502   1
  -4   1   7 360.277 3.07428   1
  -2   1   8 1.09125 0.99711  -2
  -3   1   7 1.09125 0.99711   1
  -2   1   7 713.418 5.17135   1
  -3   1   5 -0.2472 0.83320  -2
  -1   1   7 -0.2472 0.83320   1
   0   1   7 279.016 2.36297   1
  -4   1   2 0.03809 0.64227  -2
   1   1   7 0.03809 0.64227   1
   2   1   7 587.942 3.93860   1
   5   1   1 1.63099 0.81762  -2
   3   1   7 1.63099 0.81762   1
   4   1   7 0.33028 0.79170   1
   6   1   4 0.47181 1.04218  -2
   5   1   7 0.47181 1.04218   1
   6   1   7 481.622 3.83002   1
   7   1   7 -1.0081 1.45544  -2
   7   1   7 -1.0081 1.45544   1
   8   1   7 44.2988 1.75971   1
   8   1  10 1.09511 2.19548  -2
   9   1   7 1.09511 2.19548   1
  10   1   7 2.04506 2.81231   1
   9   1  13 2.47982 4.57791  -2
  11   1   7 2.47982 4.57791   1
   2   2  20 36.1995 5.33957  -2
 -11   2   7 36.1995 5.33957   1
 -10   2   7 1.96141 2.83001   1
   1   2  17 6.19016 3.15440  -2
  -9   2   7 6.19016 3.15440   1
  -8   2   7 1.38926 2.36021   1
   0   2  14 24.7666 2.01863  -2
  -7   2   7 24.7666 2.01863   1
  -6   2   7 1.64712 1.51570   1
  -1   2  11 201.937 3.35812  -2
  -5   2   7 201.937 3.35812   1
  -4   2   7 1.76796 1.15128   1
  -2   2   8 716.506 7.22528  -2
  -3   2   7 716.506 7.22528   1
  -2   2   7 -0.2777 0.90417   1
  -3   2   5 41.5838 1.11522  -2
  -1   2   7 41.5838 1.11522   1
   0   2   7 0.66211 0.67114   1
  -4   2   2 193.559 2.14293  -2
   1   2   7 193.559 2.14293   1
   2   2   7 -0.1567 0.73087   1
   5   2   1 136.151 2.51523  -2
   3   2   7 136.151 2.51523   1
   4   2   7 0.93604 0.87438   1
   6   2   4 4.70202 1.29844  -2
   5   2   7 4.70202 1.29844   1
   6   2   7 0.40006 1.18164   1
   7   2   7 600.048 4.88920  -2
   7   2   7 600.048 4.88920   1
   8   2   7 -1.0316 1.73532   1
   8   2  10 223.089 4.64857  -2
   9   2   7 223.089 4.64857   1
  10   2   7 -1.7753 2.92058   1
   9   2  13 120.676 5.94732  -2
  11   2   7 120.676 5.94732   1
   2   3  20 8.36860 6.12647  -2
 -11   3   7 8.36860 6.12647   1
 -10   3   7 -1.2699 4.06951   1
   1   3  17 -3.6218 4.09494  -2
  -9   3   7 -3.6218 4.09494   1
  -8   3   7 5.13633 2.70866   1
   0   3  14 5.51505 2.63303  -2
  -7   3   7 5.51505 2.63303   1
  -6   3   7 99.2462 3.12404   1
  -1   3  11 1.60570 2.11447  -2
  -5   3   7 1.60570 2.11447   1
  -4   3   7 43.0065 1.73366   1
  -2   3   8 -1.1484 1.42424  -2
  -3   3   7 -1.1484 1.42424   1
  -2   3   7 1564.40 11.3351   1
  -3   3   5 0.73822 1.14582  -2
  -1   3   7 0.73822 1.14582   1
   0   3   7 39.5676 1.28780   1
  -4   3   2 -0.3590 0.98662  -2
   1   3   7 -0.3590 0.98662   1
   2   3   7 2.66470 0.96526   1
   5   3   1 0.55824 1.25152  -2
   3   3   7 0.55824 1.25152   1
   5   3   2 476.571 18.1680  -2
   4   3   7 476.571 18.1680   1
   6   3   4 1.14692 1.40354  -2
   5   3   7 1.14692 1.40354   1
   6   3   7 607.083 4.78712   1
   7   3   7 -1.0379 2.19707  -2
   7   3   7 -1.0379 2.19707   1
   8   3   7 151.056 3.91809   1
   8   3  10 1.36246 3.51522  -2
   9   3   7 1.36246 3.51522   1
   8   3   9 62.8274 21.6071  -2
   8   3  10 62.8274 21.6071  -2
   9   3   7 62.8274 21.6071   1
  10   3   7 90.1013 4.56064   1
 -10   4   7 -3.0375 6.03768   1
   1   4  17 16.1981 5.16685  -2
  -9   4   7 16.1981 5.16685   1
  -8   4   7 0.71381 4.16122   1
   0   4  14 7.87294 3.29749  -2
  -7   4   7 7.87294 3.29749   1
  -6   4   7 5.00697 2.44997   1
  -1   4  11 148.837 3.10555  -2
  -5   4   7 148.837 3.10555   1
  -4   4   7 1.90020 1.69676   1
  -2   4   8 291.553 3.87007  -2
  -3   4   7 291.553 3.87007   1
  -2   4   7 3.24040 1.29531   1
  -3   4   5 5.78660 1.50208  -2
  -1   4   7 5.78660 1.50208   1
   0   4   7 1.79670 1.21603   1
  -4   4   2 87.4908 2.05202  -2
   1   4   7 87.4908 2.05202   1
   2   4   7 -0.1424 1.24145   1
   5   4   1 63.7387 2.06374  -2
   3   4   7 63.7387 2.06374   1
   4   4   7 0.38232 1.34118   1
   6   4   4 7.38850 2.22396  -2
   5   4   7 7.38850 2.22396   1
   6   4   7 2.46234 2.03840   1
   7   4   7 275.460 5.19356  -2
   7   4   7 275.460 5.19356   1
   8   4   7 3.03346 2.54408   1
   8   4  10 130.419 5.40407  -2
   9   4   7 130.419 5.40407   1
   8   4   9 93.3035 24.9577  -2
   8   4  10 93.3035 24.9577  -2
   9   4   7 93.3035 24.9577   1
  10   4   7 5.09889 8.01498   1
   1   5  17 1.14092 7.09821  -2
  -9   5   7 1.14092 7.09821   1
  -8   5   7 65.7984 5.00710   1
   0   5  14 7.75448 5.53940  -2
  -7   5   7 7.75448 5.53940   1
  -6   5   7 114.217 4.62009   1
  -1   5  11 -2.8398 3.54875  -2
  -5   5   7 -2.8398 3.54875   1
  -4   5   7 21.8553 2.47272   1
  -2   5   8 -0.8359 2.46394  -2
  -3   5   7 -0.8359 2.46394   1
  -2   5   7 22.6328 2.30522   1
  -3   5   5 0.73657 2.39117  -2
  -1   5   7 0.73657 2.39117   1
   0   5   7 58.0875 2.25587   1
  -4   5   2 0.77134 2.46640  -2
   1   5   7 0.77134 2.46640   1
  -4   5   1 202.300 19.3321  -2
   2   5   7 202.300 19.3321   1
   5   5   1 2.55967 3.02520  -2
   3   5   7 2.55967 3.02520   1
   5   5   2 12.1425 20.1947  -2
   5   5   1 12.1425 20.1947  -2
   3   5   7 12.1425 20.1947   1
   4   5   7 0.46800 2.21174   1
   6   5   4 7.57767 4.27297  -2
   5   5   7 7.57767 4.27297   1
   6   5   7 240.419 4.71585   1
   7   5   7 -2.1533 4.68568  -2
   7   5   7 -2.1533 4.68568   1
   8   5   7 2.29766 3.68850   1
   0   6  14 45.1971 11.9635  -2
  -7   6   7 45.1971 11.9635   1
  -6   6   7 7.86593 4.31283   1
  -1   6  11 192.454 8.20666  -2
  -5   6   7 192.454 8.20666   1
  -4   6   7 1.28903 4.06491   1
  -2   6   8 73.4993 6.36948  -2
  -3   6   7 73.4993 6.36948   1
  -2   6   7 -1.5648 4.25218   1
  -3   6   5 104.304 6.31142  -2
  -1   6   7 104.304 6.31142   1
   0   6   7 5.22414 3.39975   1
  -4   6   2 295.490 7.84129  -2
   1   6   7 295.490 7.84129   1
   2   6   7 4.22816 2.93313   1
   5   6   1 2.78870 5.21001  -2
   3   6   7 2.78870 5.21001   1
   4   6   7 0.24900 3.04831   1
   6   6   4 20.0498 4.78298  -2
   5   6   7 20.0498 4.78298   1
   6   6   3 -3.7069 21.3885  -2
   6   6   4 -3.7069 21.3885  -2
   5   6   7 -3.7069 21.3885   1
   6   6   7 0.39588 4.18936   1
  -4   7   7 9.25080 5.46231   1
  -2   7   8 10.7549 11.9170  -2
  -3   7   7 10.7549 11.9170   1
  -2   7   7 12.2895 6.99364   1
  -3   7   5 3.86074 7.75458  -2
  -1   7   7 3.86074 7.75458   1
   0   7   7 2.57828 4.22954   1
  -4   7   2 4.18472 9.57628  -2
   1   7   7 4.18472 9.57628   1
   2   7   7 31.7285 5.32940   1
   5   7   1 -2.6513 7.38564  -2
   3   7   7 -2.6513 7.38564   1
   2   0  22 21.3758 13.4523  -2
 -12   0   8 21.3758 13.4523   1
 -11   0   8 7.01987 5.89169   1
   1   0  19 76.9215 6.52253  -2
 -10   0   8 76.9215 6.52253   1
  -9   0   8 -1.2495 3.42991   1
   0   0  16 18.5812 3.81059  -2
  -8   0   8 18.5812 3.81059   1
  -7   0   8 -0.0455 2.37383   1
  -1   0  13 146.898 3.58857  -2
  -6   0   8 146.898 3.58857   1
  -5   0   8 0.02860 1.59631   1
  -2   0  10 237.454 4.43734  -2
  -4   0   8 237.454 4.43734   1
  -3   0   8 -1.0754 1.15497   1
  -3   0   7 1368.03 13.4540  -2
  -2   0   8 1368.03 13.4540   1
  -1   0   8 1.14395 1.00635   1
  -4   0   4 32.2841 1.26818  -2
   0   0   8 32.2841 1.26818   1
   1   0   8 0.69513 0.91110   1
  -5   0   1 510.800 4.91021  -2
   2   0   8 510.800 4.91021   1
   3   0   8 0.57998 0.89767   1
   6   0   2 139.596 2.53764  -2
   4   0   8 139.596 2.53764   1
   5   0   8 2.07065 1.33964   1
   7   0   5 326.588 4.18495  -2
   6   0   8 326.588 4.18495   1
   7   0   8 1.18094 1.71333   1
   8   0   8 350.962 5.24177  -2
   8   0   8 350.962 5.24177   1
   9   0   8 -2.0308 2.65717   1
   9   0  11 42.9749 5.62556  -2
  10   0   8 42.9749 5.62556   1
  10   0  13 9.62019 27.7403  -2
  11   0   8 9.62019 27.7403   1
 -11   1   8 18.0081 3.91331   1
   1   1  19 3.85993 4.55847  -2
 -10   1   8 3.85993 4.55847   1
  -9   1   8 589.780 6.40932   1
   0   1  16 0.05440 2.39389  -2
  -8   1   8 0.05440 2.39389   1
  -7   1   8 217.748 3.04880   1
  -1   1  13 2.41940 1.53047  -2
  -6   1   8 2.41940 1.53047   1
  -5   1   8 117.884 2.03619   1
  -2   1  10 1.05898 1.35882  -2
  -4   1   8 1.05898 1.35882   1
  -3   1   8 33.4780 1.20334   1
  -3   1   7 -1.5517 1.08708  -2
  -2   1   8 -1.5517 1.08708   1
  -1   1   8 191.067 2.10486   1
  -4   1   4 0.86321 0.90802  -2
   0   1   8 0.86321 0.90802   1
   1   1   8 751.117 4.90220   1
  -5   1   1 0.43267 0.74408  -2
   2   1   8 0.43267 0.74408   1
   3   1   8 525.782 3.69933   1
   6   1   2 1.74380 0.96096  -2
   4   1   8 1.74380 0.96096   1
   5   1   8 245.804 2.53274   1
   7   1   5 0.91830 1.33955  -2
   6   1   8 0.91830 1.33955   1
   7   1   8 138.050 2.31877   1
   8   1   8 5.42562 1.85108  -2
   8   1   8 5.42562 1.85108   1
   9   1   8 55.9197 2.36006   1
   9   1  11 7.40797 3.49241  -2
  10   1   8 7.40797 3.49241   1
  11   1   8 22.4004 3.81004   1
 -11   2   8 -6.6291 5.27703   1
   1   2  19 6.08977 4.02722  -2
 -10   2   8 6.08977 4.02722   1
  -9   2   8 7.72032 2.97326   1
   0   2  16 138.884 3.26688  -2
  -8   2   8 138.884 3.26688   1
  -7   2   8 -0.3908 1.97112   1
  -1   2  13 395.731 4.54679  -2
  -6   2   8 395.731 4.54679   1
  -5   2   8 2.45993 1.43883   1
  -2   2  10 245.200 3.57643  -2
  -4   2   8 245.200 3.57643   1
  -3   2   8 1.28274 1.35362   1
  -3   2   7 211.629 2.75965  -2
  -2   2   8 211.629 2.75965   1
  -1   2   8 -0.4292 0.74468   1
  -4   2   4 364.026 2.95880  -2
   0   2   8 364.026 2.95880   1
   1   2   8 -0.4845 0.73389   1
  -5   2   1 334.620 3.25576  -2
   2   2   8 334.620 3.25576   1
   3   2   8 0.49428 0.91366   1
   6   2   2 66.3868 1.66197  -2
   4   2   8 66.3868 1.66197   1
   5   2   8 0.32912 1.00557   1
   7   2   5 36.2342 1.78856  -2
   6   2   8 36.2342 1.78856   1
   7   2   8 1.48540 1.46162   1
   8   2   8 17.2184 2.33298  -2
   8   2   8 17.2184 2.33298   1
   9   2   8 0.19486 2.35426   1
   9   2  11 8.04193 4.12867  -2
  10   2   8 8.04193 4.12867   1
  11   2   8 2.62280 3.92230   1
 -11   3   8 43.5218 18.0196   1
   1   3  19 -1.0889 5.80318  -2
 -10   3   8 -1.0889 5.80318   1
  -9   3   8 269.902 6.04966   1
   0   3  16 1.63905 3.48136  -2
  -8   3   8 1.63905 3.48136   1
  -7   3   8 617.492 7.13721   1
  -1   3  13 -1.5955 2.30642  -2
  -6   3   8 -1.5955 2.30642   1
  -5   3   8 392.024 5.19848   1
  -2   3  10 0.00534 1.58307  -2
  -4   3   8 0.00534 1.58307   1
  -3   3   8 40.6077 1.78534   1
  -3   3   7 1.24865 1.40105  -2
  -2   3   8 1.24865 1.40105   1
  -1   3   8 233.855 3.14796   1
  -4   3   4 -1.0402 1.00424  -2
   0   3   8 -1.0402 1.00424   1
   1   3   8 2.77207 0.90307   1
  -5   3   1 3.31209 1.06889  -2
   2   3   8 3.31209 1.06889   1
   3   3   8 371.801 3.51326   1
   6   3   2 1.59404 1.53066  -2
   4   3   8 1.59404 1.53066   1
   6   3   3 67.5797 11.1868  -2
   5   3   8 67.5797 11.1868   1
   7   3   5 0.94689 2.14313  -2
   6   3   8 0.94689 2.14313   1
   7   3   6 3.50095 16.9478  -2
   7   3   5 3.50095 16.9478  -2
   6   3   8 3.50095 16.9478   1
   7   3   8 1.35852 1.78207   1
   8   3   8 8.94560 3.36994  -2
   8   3   8 8.94560 3.36994   1
   9   3   8 72.0035 3.07954   1
   9   3  11 7.59079 5.26685  -2
  10   3   8 7.59079 5.26685   1
   1   4  19 2.91555 6.02874  -2
 -10   4   8 2.91555 6.02874   1
   1   4  18 41.3484 30.8351  -2
  -9   4   8 41.3484 30.8351   1
   0   4  16 49.7540 4.77207  -2
  -8   4   8 49.7540 4.77207   1
  -7   4   8 0.31258 3.12298   1
  -1   4  13 247.956 4.54188  -2
  -6   4   8 247.956 4.54188   1
  -1   4  12 246.832 20.4024  -2
  -1   4  13 246.832 20.4024  -2
  -6   4   8 246.832 20.4024   1
  -5   4   8 0.88747 2.02109   1
  -2   4  10 66.5765 2.52399  -2
  -4   4   8 66.5765 2.52399   1
  -3   4   8 0.24420 1.63525   1
  -3   4   7 148.671 3.11940  -2
  -2   4   8 148.671 3.11940   1
  -1   4   8 1.22296 1.43672   1
  -4   4   4 91.8113 2.38765  -2
   0   4   8 91.8113 2.38765   1
   1   4   8 2.32807 1.34188   1
  -5   4   1 80.9971 2.34260  -2
   2   4   8 80.9971 2.34260   1
   3   4   8 1.99560 1.38463   1
   6   4   2 25.3137 2.02241  -2
   4   4   8 25.3137 2.02241   1
   5   4   8 1.98272 1.80199   1
   7   4   5 42.4919 2.95702  -2
   6   4   8 42.4919 2.95702   1
   7   4   8 1.82032 2.10753   1
   8   4   8 75.5630 4.37756  -2
   8   4   8 75.5630 4.37756   1
   9   4   8 2.56683 3.64720   1
   0   5  16 -0.0557 6.79467  -2
  -8   5   8 -0.0557 6.79467   1
  -7   5   8 63.5909 4.61241   1
  -1   5  13 2.34678 4.10879  -2
  -6   5   8 2.34678 4.10879   1
  -5   5   8 26.9217 2.72012   1
  -2   5  10 1.91690 3.46119  -2
  -4   5   8 1.91690 3.46119   1
  -3   5   8 1.38878 2.42724   1
  -3   5   7 -1.6919 2.86440  -2
  -2   5   8 -1.6919 2.86440   1
  -1   5   8 80.9077 3.29568   1
  -4   5   4 3.17707 2.40327  -2
   0   5   8 3.17707 2.40327   1
   1   5   8 96.3712 2.77879   1
  -5   5   1 2.40527 2.50769  -2
   2   5   8 2.40527 2.50769   1
   3   5   8 41.2484 2.47880   1
   6   5   2 10.3089 5.13490  -2
   4   5   8 10.3089 5.13490   1
   5   5   8 84.7916 4.16659   1
   7   5   5 -2.9547 4.33924  -2
   6   5   8 -2.9547 4.33924   1
   7   5   8 74.4642 4.06013   1
   8   5   8 2.07830 6.76530  -2
   8   5   8 2.07830 6.76530   1
   8   5   7 -12.221 25.8317  -2
   8   5   8 -12.221 25.8317  -2
   8   5   8 -12.221 25.8317   1
  -1   6  13 58.3926 8.49091  -2
  -6   6   8 58.3926 8.49091   1
  -1   6  14 0.23326 21.4523  -2
  -1   6  13 0.23326 21.4523  -2
  -6   6   8 0.23326 21.4523   1
  -5   6   8 5.55580 4.16640   1
  -2   6  10 12.7650 5.14181  -2
  -4   6   8 12.7650 5.14181   1
  -3   6   8 1.20850 5.08143   1
  -3   6   7 153.330 9.97450  -2
  -2   6   8 153.330 9.97450   1
  -1   6   8 -4.6202 3.88475   1
  -4   6   4 -0.4418 5.56082  -2
   0   6   8 -0.4418 5.56082   1
   1   6   8 -0.6580 2.81691   1
  -5   6   1 4.14948 4.16156  -2
   2   6   8 4.14948 4.16156   1
   3   6   8 4.62452 3.49011   1
   6   6   2 16.4794 6.39416  -2
   4   6   8 16.4794 6.39416   1
   5   6   8 0.81547 3.54558   1
   7   6   5 45.1290 10.6493  -2
   6   6   8 45.1290 10.6493   1
  -3   7   8 8.77489 6.49023   1
  -3   7   7 -9.3095 11.5218  -2
  -2   7   8 -9.3095 11.5218   1
  -1   7   8 8.75783 4.85289   1
  -4   7   4 19.3447 6.60782  -2
   0   7   8 19.3447 6.60782   1
   1   7   8 17.1766 4.27555   1
  -5   7   1 3.84309 8.59334  -2
   2   7   8 3.84309 8.59334   1
   3   7   8 55.8904 6.31488   1
   1   0  21 82.6484 7.45779  -2
 -11   0   9 82.6484 7.45779   1
 -10   0   9 8.25478 5.29136   1
   0   0  18 206.426 7.74217  -2
  -9   0   9 206.426 7.74217   1
  -8   0   9 2.16756 3.42107   1
  -1   0  15 238.350 5.00685  -2
  -7   0   9 238.350 5.00685   1
  -6   0   9 -1.1141 1.96766   1
  -2   0  12 391.052 6.43606  -2
  -5   0   9 391.052 6.43606   1
  -4   0   9 1.90330 1.35554   1
  -3   0   9 306.589 4.54277  -2
  -3   0   9 306.589 4.54277   1
  -2   0   9 -0.1967 1.11879   1
  -4   0   6 0.59968 1.45669  -2
  -1   0   9 0.59968 1.45669   1
   0   0   9 2.36868 0.97404   1
  -5   0   3 352.023 4.27240  -2
   1   0   9 352.023 4.27240   1
   2   0   9 0.67525 0.92240   1
   6   0   0 601.201 5.66155  -2
   3   0   9 601.201 5.66155   1
   4   0   9 -0.1798 1.09132   1
   7   0   3 349.193 4.66642  -2
   5   0   9 349.193 4.66642   1
   6   0   9 -1.1880 1.48573   1
   8   0   6 413.892 5.47138  -2
   7   0   9 413.892 5.47138   1
   8   0   9 2.18455 2.24253   1
   9   0   9 179.643 4.80809  -2
   9   0   9 179.643 4.80809   1
  10   0   9 0.67734 3.94345   1
  10   0  12 332.241 9.18521  -2
  11   0   9 332.241 9.18521   1
   1   1  21 10.3117 6.07238  -2
 -11   1   9 10.3117 6.07238   1
 -10   1   9 144.931 5.32656   1
   0   1  18 5.31942 3.86038  -2
  -9   1   9 5.31942 3.86038   1
  -8   1   9 387.028 4.64204   1
  -1   1  15 -1.9976 2.03413  -2
  -7   1   9 -1.9976 2.03413   1
  -6   1   9 229.274 2.97988   1
  -2   1  12 0.17026 1.49112  -2
  -5   1   9 0.17026 1.49112   1
  -4   1   9 208.278 2.45239   1
  -3   1   9 1.36475 1.28234  -2
  -3   1   9 1.36475 1.28234   1
  -2   1   9 46.2744 1.51910   1
  -4   1   6 0.75017 1.08907  -2
  -1   1   9 0.75017 1.08907   1
   0   1   9 1941.07 11.4948   1
  -5   1   3 0.73982 0.79344  -2
   1   1   9 0.73982 0.79344   1
   2   1   9 21.8217 0.93667   1
   6   1   0 1.80272 0.82051  -2
   3   1   9 1.80272 0.82051   1
   4   1   9 1026.72 6.83678   1
   7   1   3 1.17823 1.08404  -2
   5   1   9 1.17823 1.08404   1
   6   1   9 108.668 2.09214   1
   8   1   6 1.26619 1.65582  -2
   7   1   9 1.26619 1.65582   1
   8   1   9 726.904 5.77251   1
   9   1   9 3.07629 2.85836  -2
   9   1   9 3.07629 2.85836   1
  10   1   9 36.4054 3.08692   1
  10   1  12 12.9023 4.67511  -2
  11   1   9 12.9023 4.67511   1
   1   2  21 34.2358 5.26092  -2
 -11   2   9 34.2358 5.26092   1
 -10   2   9 6.30031 3.13504   1
   0   2  18 22.1487 4.30914  -2
  -9   2   9 22.1487 4.30914   1
  -8   2   9 0.27025 2.40636   1
  -1   2  15 1.78279 2.13418  -2
  -7   2   9 1.78279 2.13418   1
  -6   2   9 0.71552 1.76540   1
  -2   2  12 159.624 2.73171  -2
  -5   2   9 159.624 2.73171   1
  -4   2   9 -0.9689 1.25865   1
  -3   2   9 63.4606 1.90884  -2
  -3   2   9 63.4606 1.90884   1
  -2   2   9 -0.3553 0.94711   1
  -4   2   6 822.335 6.42234  -2
  -1   2   9 822.335 6.42234   1
   0   2   9 1.28890 0.79274   1
  -5   2   3 81.2286 1.63788  -2
   1   2   9 81.2286 1.63788   1
   2   2   9 -0.1775 0.86880   1
   6   2   0 37.1282 1.52608  -2
   3   2   9 37.1282 1.52608   1
   4   2   9 1.34645 1.04952   1
   7   2   3 27.2415 1.58775  -2
   5   2   9 27.2415 1.58775   1
   6   2   9 2.46686 1.36374   1
   8   2   6 345.553 3.78640  -2
   7   2   9 345.553 3.78640   1
   8   2   9 0.69551 1.92714   1
   9   2   9 481.913 6.03814  -2
   9   2   9 481.913 6.03814   1
  10   2   9 -2.2064 3.05483   1
 -10   3   9 28.6647 4.56371   1
   0   3  18 11.6484 6.17039  -2
  -9   3   9 11.6484 6.17039   1
  -8   3   9 387.717 6.55838   1
  -1   3  15 3.77149 2.95183  -2
  -7   3   9 3.77149 2.95183   1
  -6   3   9 5.75578 2.07783   1
  -2   3  12 0.27495 1.76133  -2
  -5   3   9 0.27495 1.76133   1
  -4   3   9 23.6328 1.66905   1
  -3   3   9 4.03117 1.65821  -2
  -3   3   9 4.03117 1.65821   1
  -2   3   9 7.33205 1.32414   1
  -4   3   6 1.81036 1.50970  -2
  -1   3   9 1.81036 1.50970   1
   0   3   9 86.8824 1.72930   1
  -5   3   3 1.09606 1.06656  -2
   1   3   9 1.09606 1.06656   1
  -5   3   2 18.2214 13.5981  -2
  -5   3   3 18.2214 13.5981  -2
   1   3   9 18.2214 13.5981   1
   2   3   9 602.346 4.45544   1
   6   3   0 1.24670 1.42099  -2
   3   3   9 1.24670 1.42099   1
   4   3   9 677.515 5.45538   1
   7   3   3 4.69087 2.02988  -2
   5   3   9 4.69087 2.02988   1
   7   3   4 6.89021 17.2142  -2
   7   3   3 6.89021 17.2142  -2
   5   3   9 6.89021 17.2142   1
   7   3   4 2.66880 12.8174  -2
   6   3   9 2.66880 12.8174   1
   8   3   6 0.34803 2.64400  -2
   7   3   9 0.34803 2.64400   1
   8   3   9 1136.95 9.85449   1
   9   3   9 7.62180 3.83218  -2
   9   3   9 7.62180 3.83218   1
  10   3   9 12.3518 3.84042   1
   0   4  18 -0.9062 7.41787  -2
  -9   4   9 -0.9062 7.41787   1
   0   4  17 -11.965 26.4925  -2
  -8   4   9 -11.965 26.4925   1
  -1   4  15 20.2405 3.76034  -2
  -7   4   9 20.2405 3.76034   1
  -6   4   9 5.45998 2.75733   1
  -2   4  12 80.3719 3.59744  -2
  -5   4   9 80.3719 3.59744   1
  -4   4   9 -1.2977 1.77555   1
  -3   4   9 4.11037 2.12156  -2
  -3   4   9 4.11037 2.12156   1
  -2   4   9 2.23159 1.54532   1
  -4   4   6 259.985 4.80357  -2
  -1   4   9 259.985 4.80357   1
  -4   4   5 12.2818 10.9898  -2
   0   4   9 12.2818 10.9898   1
  -5   4   3 20.2511 1.77678  -2
   1   4   9 20.2511 1.77678   1
   2   4   9 0.79876 1.40282   1
   6   4   0 2.98220 1.93604  -2
   3   4   9 2.98220 1.93604   1
   6   4   1 4.37226 14.2768  -2
   4   4   9 4.37226 14.2768   1
   7   4   3 9.56544 2.81166  -2
   5   4   9 9.56544 2.81166   1
   7   4   2 8.83903 16.6531  -2
   7   4   3 8.83903 16.6531  -2
   5   4   9 8.83903 16.6531   1
   6   4   9 0.72613 2.69962   1
   8   4   6 212.738 4.38577  -2
   7   4   9 212.738 4.38577   1
   8   4   9 3.74017 2.72031   1
   9   4   9 193.548 6.11120  -2
   9   4   9 193.548 6.11120   1
   9   4   9 223.098 27.0077  -2
   9   4  10 223.098 27.0077  -2
   9   4   9 223.098 27.0077   1
   9   4   8 218.802 26.6806  -2
   9   4   9 218.802 26.6806  -2
   9   4   9 218.802 26.6806   1
  -8   5   9 319.937 8.20504   1
  -1   5  15 7.29058 5.86246  -2
  -7   5   9 7.29058 5.86246   1
  -6   5   9 83.8559 4.69946   1
  -2   5  12 2.77803 3.73496  -2
  -5   5   9 2.77803 3.73496   1
  -4   5   9 107.471 3.78566   1
  -3   5   9 5.40339 3.43561  -2
  -3   5   9 5.40339 3.43561   1
  -2   5   9 2.63982 2.65628   1
  -4   5   6 1.99062 3.11641  -2
  -1   5   9 1.99062 3.11641   1
   0   5   9 422.776 5.45963   1
  -5   5   3 4.12548 2.64780  -2
   1   5   9 4.12548 2.64780   1
   2   5   9 1.77073 2.03638   1
   6   5   0 8.99814 4.03165  -2
   3   5   9 8.99814 4.03165   1
   6   5   1 80.5424 23.4243  -2
   6   5   0 80.5424 23.4243  -2
   3   5   9 80.5424 23.4243   1
   4   5   9 314.931 5.30963   1
   7   5   3 3.65075 4.87618  -2
   5   5   9 3.65075 4.87618   1
   7   5   4 22.1867 26.5227  -2
   7   5   3 22.1867 26.5227  -2
   5   5   9 22.1867 26.5227   1
   7   5   2 15.6985 21.2580  -2
   7   5   3 15.6985 21.2580  -2
   5   5   9 15.6985 21.2580   1
   6   5   9 34.5098 3.50901   1
   8   5   6 -1.3888 5.97299  -2
   7   5   9 -1.3888 5.97299   1
   8   5   9 255.786 7.42995   1
  -6   6   9 9.65280 5.38820   1
  -2   6  12 69.8497 6.65508  -2
  -5   6   9 69.8497 6.65508   1
  -4   6   9 0.95154 3.64099   1
  -3   6   9 62.4379 4.70184  -2
  -3   6   9 62.4379 4.70184   1
  -2   6   9 3.22274 3.45594   1
  -4   6   6 15.9319 4.67601  -2
  -1   6   9 15.9319 4.67601   1
   0   6   9 -3.7696 3.34328   1
  -5   6   3 30.9845 5.80025  -2
   1   6   9 30.9845 5.80025   1
   2   6   9 2.19551 3.16419   1
   6   6   0 34.9782 5.58436  -2
   3   6   9 34.9782 5.58436   1
   4   6   9 0.37334 4.14931   1
   7   6   3 30.1088 7.69993  -2
   5   6   9 30.1088 7.69993   1
   6   6   9 4.79607 4.93055   1
  -2   7   9 2.10554 5.77174   1
  -4   7   7 67.3648 34.9108  -2
  -1   7   9 67.3648 34.9108   1
   0   7   9 95.2136 8.27958   1
   2   7   9 13.3350 4.81500   1
 -11   0  10 2.33015 6.13174   1
   0   0  20 3.21786 6.44250  -2
 -10   0  10 3.21786 6.44250   1
  -9   0  10 0.68392 4.42457   1
  -1   0  17 122.273 5.22767  -2
  -8   0  10 122.273 5.22767   1
  -7   0  10 1.30596 2.74227   1
  -2   0  14 41.8799 2.92087  -2
  -6   0  10 41.8799 2.92087   1
  -5   0  10 0.95097 1.75135   1
  -3   0  11 58.0862 2.31467  -2
  -4   0  10 58.0862 2.31467   1
  -3   0  10 0.97452 1.36063   1
  -4   0   8 143.212 2.83816  -2
  -2   0  10 143.212 2.83816   1
  -1   0  10 1.30554 1.18057   1
  -5   0   5 3279.68 27.6488  -2
   0   0  10 3279.68 27.6488   1
   1   0  10 -0.4702 0.98746   1
  -6   0   2 217.164 3.12839  -2
   2   0  10 217.164 3.12839   1
   3   0  10 0.03071 1.19716   1
   7   0   1 4.00381 1.43384  -2
   4   0  10 4.00381 1.43384   1
   5   0  10 2.97848 1.35559   1
   8   0   4 608.733 6.76322  -2
   6   0  10 608.733 6.76322   1
   7   0  10 0.92726 2.04875   1
   9   0   7 226.329 4.75552  -2
   8   0  10 226.329 4.75552   1
   9   0  10 2.37270 3.37106   1
  10   0  10 -0.2247 5.53357  -2
  10   0  10 -0.2247 5.53357   1
  11   0  10 7.80286 5.04514   1
 -11   1  10 8.92720 4.59745   1
   0   1  20 1.11353 4.54160  -2
 -10   1  10 1.11353 4.54160   1
  -9   1  10 47.7031 3.17555   1
  -1   1  17 3.48543 2.68828  -2
  -8   1  10 3.48543 2.68828   1
  -7   1  10 438.520 4.46717   1
  -2   1  14 3.08573 1.94284  -2
  -6   1  10 3.08573 1.94284   1
  -5   1  10 60.8932 2.00682   1
  -3   1  11 -0.3109 1.36713  -2
  -4   1  10 -0.3109 1.36713   1
  -3   1  10 58.2121 1.62519   1
  -4   1   8 0.38702 1.31661  -2
  -2   1  10 0.38702 1.31661   1
  -1   1  10 1244.06 9.01409   1
  -5   1   5 0.40405 0.97268  -2
   0   1  10 0.40405 0.97268   1
   1   1  10 4.77602 0.77418   1
  -6   1   2 0.93375 0.85155  -2
   2   1  10 0.93375 0.85155   1
   3   1  10 72.0849 1.46413   1
   7   1   1 -0.8490 1.02066  -2
   4   1  10 -0.8490 1.02066   1
   5   1  10 22.3674 1.17802   1
   8   1   4 1.23693 1.40868  -2
   6   1  10 1.23693 1.40868   1
   7   1  10 4.70342 1.48331   1
   9   1   7 0.95662 2.21406  -2
   8   1  10 0.95662 2.21406   1
   9   1  10 86.5870 3.05144   1
  10   1  10 6.66741 3.97348  -2
  10   1  10 6.66741 3.97348   1
  11   1  10 61.5789 4.36971   1
 -11   2  10 3.98937 5.54719   1
   0   2  20 26.3896 4.39213  -2
 -10   2  10 26.3896 4.39213   1
  -9   2  10 -0.6115 3.03185   1
  -1   2  17 119.068 3.35932  -2
  -8   2  10 119.068 3.35932   1
  -7   2  10 2.20376 2.46212   1
  -2   2  14 201.835 3.99676  -2
  -6   2  10 201.835 3.99676   1
  -5   2  10 1.18597 1.57029   1
  -3   2  11 43.0537 1.95300  -2
  -4   2  10 43.0537 1.95300   1
  -3   2  10 1.50104 1.16959   1
  -4   2   8 711.166 5.87700  -2
  -2   2  10 711.166 5.87700   1
  -1   2  10 1.90346 0.86198   1
  -5   2   5 332.507 3.01054  -2
   0   2  10 332.507 3.01054   1
  -5   2   5 354.644 13.2455  -2
  -5   2   6 354.644 13.2455  -2
   0   2  10 354.644 13.2455   1
   1   2  10 0.68880 0.83474   1
  -6   2   2 502.710 4.44906  -2
   2   2  10 502.710 4.44906   1
   3   2  10 1.67679 1.11758   1
   7   2   1 219.914 2.73918  -2
   4   2  10 219.914 2.73918   1
   5   2  10 2.13922 1.28634   1
   8   2   4 9.55314 1.91718  -2
   6   2  10 9.55314 1.91718   1
   7   2  10 2.69092 1.77155   1
   9   2   7 367.266 4.96530  -2
   8   2  10 367.266 4.96530   1
   9   2  10 2.11228 2.70145   1
  10   2  10 11.2968 4.33719  -2
  10   2  10 11.2968 4.33719   1
   0   3  20 7.10764 6.52475  -2
 -10   3  10 7.10764 6.52475   1
  -9   3  10 171.629 6.37317   1
  -1   3  17 -0.4309 4.73993  -2
  -8   3  10 -0.4309 4.73993   1
  -7   3  10 498.714 6.68885   1
  -2   3  14 4.12717 2.76225  -2
  -6   3  10 4.12717 2.76225   1
  -5   3  10 155.452 3.24960   1
  -3   3  11 3.35997 2.52067  -2
  -4   3  10 3.35997 2.52067   1
  -3   3  10 -1.0518 7.19894  -2
  -3   3  11 -1.0518 7.19894  -2
  -3   3  12 -1.0518 7.19894  -2
  -4   3  10 -1.0518 7.19894   1
  -3   3  10 169.496 3.15005   1
  -4   3   8 1.84011 1.82340  -2
  -2   3  10 1.84011 1.82340   1
  -1   3  10 130.474 2.37047   1
  -5   3   5 2.75398 1.14472  -2
   0   3  10 2.75398 1.14472   1
   1   3  10 211.527 2.46643   1
  -6   3   2 3.50000 1.27919  -2
   2   3  10 3.50000 1.27919   1
   3   3  10 182.893 2.59080   1
   7   3   1 1.29390 1.88282  -2
   4   3  10 1.29390 1.88282   1
   5   3  10 18.1474 1.68953   1
   8   3   4 -1.5368 2.44295  -2
   6   3  10 -1.5368 2.44295   1
   8   3   3 15.4553 16.4180  -2
   8   3   4 15.4553 16.4180  -2
   6   3  10 15.4553 16.4180   1
   7   3  10 58.2894 2.36663   1
   9   3   7 4.52666 3.29840  -2
   8   3  10 4.52666 3.29840   1
   9   3  10 -0.8020 3.05042   1
  10   3  10 15.5289 6.25182  -2
  10   3  10 15.5289 6.25182   1
   0   4  19 -0.8247 33.6979  -2
  -9   4  10 -0.8247 33.6979   1
  -1   4  17 62.8324 5.51409  -2
  -8   4  10 62.8324 5.51409   1
  -1   4  16 44.1226 25.1932  -2
  -7   4  10 44.1226 25.1932   1
  -2   4  14 92.1538 3.87243  -2
  -6   4  10 92.1538 3.87243   1
  -5   4  10 -0.7905 2.40451   1
  -3   4  11 18.9301 2.55870  -2
  -4   4  10 18.9301 2.55870   1
  -3   4  10 0.99199 2.07060   1
  -4   4   8 258.543 3.98074  -2
  -2   4  10 258.543 3.98074   1
  -1   4  10 3.35103 1.69256   1
  -5   4   5 187.497 2.89593  -2
   0   4  10 187.497 2.89593   1
   1   4  10 3.38226 1.46108   1
  -6   4   2 213.429 3.18013  -2
   2   4  10 213.429 3.18013   1
  -6   4   1 1.34057 14.8933  -2
   3   4  10 1.34057 14.8933   1
   7   4   1 32.6145 2.27712  -2
   4   4  10 32.6145 2.27712   1
   7   4   2 4.13954 16.4542  -2
   5   4  10 4.13954 16.4542   1
   8   4   4 19.0518 5.28530  -2
   6   4  10 19.0518 5.28530   1
   8   4   5 42.4244 24.6449  -2
   8   4   4 42.4244 24.6449  -2
   6   4  10 42.4244 24.6449   1
   8   4   3 -22.631 19.4087  -2
   8   4   4 -22.631 19.4087  -2
   6   4  10 -22.631 19.4087   1
   8   4   4 30.9086 20.4054  -2
   8   4   3 30.9086 20.4054  -2
   6   4  10 30.9086 20.4054   1
   7   4  10 -0.2180 2.54991   1
   9   4   7 286.629 5.15657  -2
   8   4  10 286.629 5.15657   1
   9   4   6 247.212 25.4609  -2
   9   4   7 247.212 25.4609  -2
   8   4  10 247.212 25.4609   1
   9   4  10 2.15964 3.99868   1
  -1   5  17 15.7316 11.8898  -2
  -8   5  10 15.7316 11.8898   1
  -7   5  10 165.900 6.33264   1
  -2   5  14 -0.5404 4.84767  -2
  -6   5  10 -0.5404 4.84767   1
  -5   5  10 10.7531 2.97271   1
  -3   5  11 -1.8935 3.61224  -2
  -4   5  10 -1.8935 3.61224   1
  -3   5  10 50.0730 3.24464   1
  -4   5   8 0.00365 3.01623  -2
  -2   5  10 0.00365 3.01623   1
  -1   5  10 197.974 4.97985   1
  -5   5   5 2.16132 2.48161  -2
   0   5  10 2.16132 2.48161   1
   1   5  10 3.53244 2.06256   1
  -6   5   2 1.77178 3.45097  -2
   2   5  10 1.77178 3.45097   1
  -6   5   1 34.8064 23.3686  -2
  -6   5   2 34.8064 23.3686  -2
   2   5  10 34.8064 23.3686   1
   3   5  10 74.7263 3.66603   1
   7   5   1 11.5876 4.47914  -2
   4   5  10 11.5876 4.47914   1
   7   5   0 31.9670 19.5678  -2
   7   5   1 31.9670 19.5678  -2
   4   5  10 31.9670 19.5678   1
   5   5  10 8.30041 2.97576   1
   8   5   4 7.80581 6.00561  -2
   6   5  10 7.80581 6.00561   1
   8   5   3 -11.823 21.8967  -2
   8   5   4 -11.823 21.8967  -2
   6   5  10 -11.823 21.8967   1
   7   5  10 5.32767 4.07051   1
  -2   6  14 13.4032 7.89844  -2
  -6   6  10 13.4032 7.89844   1
  -5   6  10 -2.0522 4.69911   1
  -3   6  11 21.9803 5.62374  -2
  -4   6  10 21.9803 5.62374   1
  -3   6  10 0.17934 3.65290   1
  -4   6   8 9.54014 8.18813  -2
  -2   6  10 9.54014 8.18813   1
  -1   6  10 2.38759 3.89794   1
  -5   6   5 265.900 7.70585  -2
   0   6  10 265.900 7.70585   1
   1   6  10 7.55254 3.36613   1
  -6   6   2 16.6498 5.26060  -2
   2   6  10 16.6498 5.26060   1
   3   6  10 3.57046 3.27820   1
   7   6   1 0.62080 6.59835  -2
   4   6  10 0.62080 6.59835   1
   5   6  10 -2.6210 5.19761   1
   0   0  22 96.8808 10.5584  -2
 -11   0  11 96.8808 10.5584   1
 -10   0  11 1.82059 5.18605   1
  -1   0  19 71.2690 7.43027  -2
  -9   0  11 71.2690 7.43027   1
  -8   0  11 3.31955 3.73361   1
  -2   0  16 227.428 5.89465  -2
  -7   0  11 227.428 5.89465   1
  -6   0  11 0.90260 2.55108   1
  -3   0  13 21.7858 2.41237  -2
  -5   0  11 21.7858 2.41237   1
  -4   0  11 -1.0330 1.69912   1
  -4   0  10 15.5549 1.93154  -2
  -3   0  11 15.5549 1.93154   1
  -2   0  11 -0.9700 1.32516   1
  -5   0   7 436.287 5.57802  -2
  -1   0  11 436.287 5.57802   1
   0   0  11 15.0840 1.75616   1
  -6   0   4 2276.10 21.9658  -2
   1   0  11 2276.10 21.9658   1
   2   0  11 2.01579 1.23305   1
  -7   0   1 15.3984 1.64407  -2
   3   0  11 15.3984 1.64407   1
   4   0  11 0.86108 1.24408   1
   8   0   2 93.9744 2.58134  -2
   5   0  11 93.9744 2.58134   1
   6   0  11 0.13746 1.68584   1
   9   0   5 86.4422 3.33111  -2
   7   0  11 86.4422 3.33111   1
   8   0  11 3.09154 2.71009   1
  10   0   8 439.749 6.62851  -2
   9   0  11 439.749 6.62851   1
  10   0  11 2.83287 4.09121   1
   0   1  22 -5.0005 8.07949  -2
 -11   1  11 -5.0005 8.07949   1
 -10   1  11 12.3844 3.73626   1
  -1   1  19 4.83601 4.11955  -2
  -9   1  11 4.83601 4.11955   1
  -8   1  11 309.826 4.41734   1
  -2   1  16 2.53206 2.37587  -2
  -7   1  11 2.53206 2.37587   1
  -6   1  11 686.926 6.18326   1
  -3   1  13 0.64829 1.87120  -2
  -5   1  11 0.64829 1.87120   1
  -4   1  11 24.4721 1.32006   1
  -4   1  10 1.59217 1.29805  -2
  -3   1  11 1.59217 1.29805   1
  -2   1  11 357.315 3.50008   1
  -5   1   7 -0.2299 1.25945  -2
  -1   1  11 -0.2299 1.25945   1
   0   1  11 83.7463 1.55878   1
  -6   1   4 0.92353 0.99208  -2
   1   1  11 0.92353 0.99208   1
   2   1  11 3283.48 17.5762   1
  -7   1   1 1.30177 0.99296  -2
   3   1  11 1.30177 0.99296   1
   4   1  11 59.6001 1.60746   1
   8   1   2 1.11474 1.30597  -2
   5   1  11 1.11474 1.30597   1
   6   1  11 32.4620 1.47561   1
   9   1   5 -0.9761 1.93585  -2
   7   1  11 -0.9761 1.93585   1
   8   1  11 133.373 2.98979   1
  10   1   8 -3.7886 3.59918  -2
   9   1  11 -3.7886 3.59918   1
  10   1  11 -0.2456 2.89795   1
 -10   2  11 -2.7422 4.72366   1
  -1   2  19 164.299 5.31896  -2
  -9   2  11 164.299 5.31896   1
  -8   2  11 4.19647 2.76618   1
  -2   2  16 179.987 3.60357  -2
  -7   2  11 179.987 3.60357   1
  -6   2  11 1.87962 2.05190   1
  -3   2  13 343.539 4.14331  -2
  -5   2  11 343.539 4.14331   1
  -4   2  11 -0.2558 1.47665   1
  -4   2  10 356.530 3.99523  -2
  -3   2  11 356.530 3.99523   1
  -2   2  11 0.64520 1.00019   1
  -5   2   7 336.226 3.36077  -2
  -1   2  11 336.226 3.36077   1
   0   2  11 0.99304 0.88716   1
  -6   2   4 337.508 3.32019  -2
   1   2  11 337.508 3.32019   1
   2   2  11 1.17170 0.99052   1
  -7   2   1 209.888 2.63323  -2
   3   2  11 209.888 2.63323   1
   4   2  11 2.03905 1.23553   1
   8   2   2 141.343 2.64513  -2
   5   2  11 141.343 2.64513   1
   6   2  11 -0.2099 1.67651   1
   9   2   5 510.990 5.74757  -2
   7   2  11 510.990 5.74757   1
   8   2  11 0.52072 2.33540   1
  10   2   8 116.110 4.59594  -2
   9   2  11 116.110 4.59594   1
  10   2   7 127.134 28.9309  -2
  10   2   8 127.134 28.9309  -2
   9   2  11 127.134 28.9309   1
  10   2  11 1.64777 3.79030   1
 -10   3  11 21.6255 5.93169   1
  -1   3  19 15.1492 6.69525  -2
  -9   3  11 15.1492 6.69525   1
  -8   3  11 71.2487 4.18903   1
  -2   3  16 7.84685 4.15063  -2
  -7   3  11 7.84685 4.15063   1
  -6   3  11 139.047 4.05977   1
  -3   3  13 0.18041 2.44132  -2
  -5   3  11 0.18041 2.44132   1
  -4   3  11 4.25918 2.07627   1
  -4   3  10 0.80341 2.20164  -2
  -3   3  11 0.80341 2.20164   1
  -4   3   9 3.72303 7.07590  -2
  -4   3  10 3.72303 7.07590  -2
  -4   3  11 3.72303 7.07590  -2
  -3   3  11 3.72303 7.07590   1
  -2   3  11 25.9260 1.73254   1
  -5   3   7 1.37490 1.38877  -2
  -1   3  11 1.37490 1.38877   1
  -5   3   7 43.2138 7.60459  -2
  -5   3   8 43.2138 7.60459  -2
  -1   3  11 43.2138 7.60459   1
   0   3  11 185.166 2.44635   1
  -6   3   4 1.38828 1.29893  -2
   1   3  11 1.38828 1.29893   1
   2   3  11 1467.06 9.09599   1
  -7   3   1 3.82581 1.72544  -2
   3   3  11 3.82581 1.72544   1
   4   3  11 565.711 5.07349   1
   8   3   2 6.73128 2.32630  -2
   5   3  11 6.73128 2.32630   1
   8   3   3 17.6058 17.3778  -2
   8   3   2 17.6058 17.3778  -2
   5   3  11 17.6058 17.3778   1
   8   3   3 264.335 18.8913  -2
   6   3  11 264.335 18.8913   1
   9   3   5 4.43474 2.99830  -2
   7   3  11 4.43474 2.99830   1
   8   3  11 131.876 4.24881   1
  10   3   8 5.03669 5.27368  -2
   9   3  11 5.03669 5.27368   1
  -1   4  19 64.8825 6.83748  -2
  -9   4  11 64.8825 6.83748   1
  -1   4  18 -4.6077 28.9905  -2
  -8   4  11 -4.6077 28.9905   1
  -2   4  16 143.216 5.33826  -2
  -7   4  11 143.216 5.33826   1
  -6   4  11 1.10154 3.14026   1
  -3   4  13 200.150 4.97024  -2
  -5   4  11 200.150 4.97024   1
  -4   4  11 1.37623 2.32707   1
  -4   4  10 96.8060 3.41286  -2
  -3   4  11 96.8060 3.41286   1
  -2   4  11 2.85313 2.03274   1
  -5   4   7 117.947 2.89609  -2
  -1   4  11 117.947 2.89609   1
   0   4  11 2.04065 1.44465   1
  -6   4   4 254.277 3.28632  -2
   1   4  11 254.277 3.28632   1
  -6   4   3 277.665 21.4222  -2
  -6   4   4 277.665 21.4222  -2
   1   4  11 277.665 21.4222   1
   2   4  11 2.02817 1.53733   1
  -7   4   1 44.9503 2.53670  -2
   3   4  11 44.9503 2.53670   1
   7   4   0 5.58671 15.7109  -2
   4   4  11 5.58671 15.7109   1
   8   4   2 27.1752 3.48081  -2
   5   4  11 27.1752 3.48081   1
   6   4  11 2.02862 2.75183   1
   9   4   5 238.564 6.41522  -2
   7   4  11 238.564 6.41522   1
   8   4  11 -0.2481 3.32285   1
  -2   5  16 20.6711 7.13769  -2
  -7   5  11 20.6711 7.13769   1
  -6   5  11 273.722 7.06727   1
  -3   5  13 3.77239 6.62544  -2
  -5   5  11 3.77239 6.62544   1
  -4   5  11 11.5738 2.95387   1
  -4   5  10 0.57893 4.00044  -2
  -3   5  11 0.57893 4.00044   1
  -2   5  11 140.265 5.07606   1
  -5   5   7 0.85188 3.31153  -2
  -1   5  11 0.85188 3.31153   1
   0   5  11 0.17571 2.61353   1
  -6   5   4 8.44124 3.62771  -2
   1   5  11 8.44124 3.62771   1
   2   5  11 772.531 8.58049   1
  -7   5   1 1.39161 4.17213  -2
   3   5  11 1.39161 4.17213   1
   7   5   0 -15.989 28.5178  -2
  -7   5   1 -15.989 28.5178  -2
   3   5  11 -15.989 28.5178   1
   4   5  11 12.7923 2.87474   1
   8   5   2 -6.2440 9.07316  -2
   5   5  11 -6.2440 9.07316   1
   6   5  11 19.5894 4.09113   1
   9   5   5 17.0243 11.7058  -2
   7   5  11 17.0243 11.7058   1
  -3   6  13 26.8084 8.15313  -2
  -5   6  11 26.8084 8.15313   1
  -4   6  11 3.08265 4.00378   1
  -4   6  10 16.2742 6.78602  -2
  -3   6  11 16.2742 6.78602   1
  -2   6  11 -0.3607 4.30871   1
  -5   6   7 35.3684 5.02578  -2
  -1   6  11 35.3684 5.02578   1
   0   6  11 2.81730 3.90171   1
  -6   6   4 215.474 7.64201  -2
   1   6  11 215.474 7.64201   1
   2   6  11 3.29787 3.58163   1
  -7   6   1 20.5120 6.71342  -2
   3   6  11 20.5120 6.71342   1
   4   6  11 2.97635 4.45115   1
   8   6   2 48.7375 23.7103  -2
   5   6  11 48.7375 23.7103   1
 -11   0  12 -14.230 8.99152   1
  -1   0  21 21.6602 6.97911  -2
 -10   0  12 21.6602 6.97911   1
  -9   0  12 0.01681 4.20547   1
  -2   0  18 88.4732 5.86484  -2
  -8   0  12 88.4732 5.86484   1
  -7   0  12 2.33190 3.22045   1
  -3   0  15 27.6554 3.42767  -2
  -6   0  12 27.6554 3.42767   1
  -5   0  12 1.87942 2.04130   1
  -4   0  12 922.992 10.2274  -2
  -4   0  12 922.992 10.2274   1
  -3   0  12 0.73922 1.51012   1
  -5   0   9 2200.47 22.6331  -2
  -2   0  12 2200.47 22.6331   1
  -1   0  12 -1.0391 1.36821   1
  -6   0   6 283.869 3.80272  -2
   0   0  12 283.869 3.80272   1
   1   0  12 1.24739 1.16703   1
  -7   0   3 13.7003 1.60211  -2
   2   0  12 13.7003 1.60211   1
   3   0  12 0.74577 1.29216   1
   8   0   0 123.479 2.73962  -2
   4   0  12 123.479 2.73962   1
   5   0  12 3.11679 1.50156   1
   9   0   3 10.6594 2.32873  -2
   6   0  12 10.6594 2.32873   1
   7   0  12 -1.3119 2.25410   1
  10   0   6 62.2207 3.87679  -2
   8   0  12 62.2207 3.87679   1
   9   0  12 2.56243 3.04879   1
  11   0   9 192.180 6.61084  -2
  10   0  12 192.180 6.61084   1
  -1   1  21 5.31607 6.03818  -2
 -10   1  12 5.31607 6.03818   1
  -9   1  12 67.0024 3.61563   1
  -2   1  18 9.03690 4.50867  -2
  -8   1  12 9.03690 4.50867   1
  -7   1  12 1097.63 8.33952   1
  -3   1  15 0.08230 2.15905  -2
  -6   1  12 0.08230 2.15905   1
  -5   1  12 532.514 4.74825   1
  -4   1  12 1.35227 1.58958  -2
  -4   1  12 1.35227 1.58958   1
  -3   1  12 6.67341 1.27032   1
  -5   1   9 1.21635 1.56332  -2
  -2   1  12 1.21635 1.56332   1
  -1   1  12 16.4474 1.14237   1
  -6   1   6 1.42217 1.12887  -2
   0   1  12 1.42217 1.12887   1
   1   1  12 256.673 2.68382   1
  -7   1   3 1.84134 1.02837  -2
   2   1  12 1.84134 1.02837   1
   3   1  12 3.16744 1.00732   1
   8   1   0 2.81771 1.32976  -2
   4   1  12 2.81771 1.32976   1
   5   1  12 256.611 2.89802   1
   9   1   3 -0.1028 1.75877  -2
   6   1  12 -0.1028 1.75877   1
   7   1  12 501.275 4.59411   1
  10   1   6 1.66456 2.62974  -2
   8   1  12 1.66456 2.62974   1
   9   1  12 3.37453 2.47859   1
  11   1   9 0.20715 4.42599  -2
  10   1  12 0.20715 4.42599   1
  11   1   9 39.1547 22.2894  -2
  11   1  10 39.1547 22.2894  -2
  10   1  12 39.1547 22.2894   1
  -1   2  21 7.55949 5.38113  -2
 -10   2  12 7.55949 5.38113   1
  -9   2  12 2.31565 4.65680   1
  -2   2  18 288.191 7.17302  -2
  -8   2  12 288.191 7.17302   1
  -7   2  12 3.18266 2.39615   1
  -3   2  15 129.349 2.98703  -2
  -6   2  12 129.349 2.98703   1
  -5   2  12 3.16916 1.81823   1
  -4   2  12 163.349 3.07744  -2
  -4   2  12 163.349 3.07744   1
  -3   2  12 3.67407 1.35847   1
  -5   2   9 383.049 3.71106  -2
  -2   2  12 383.049 3.71106   1
  -1   2  12 1.95066 1.07435   1
  -6   2   6 361.629 4.34968  -2
   0   2  12 361.629 4.34968   1
   1   2  12 -0.7613 1.06183   1
  -7   2   3 491.444 4.33360  -2
   2   2  12 491.444 4.33360   1
   3   2  12 0.48833 1.24410   1
   8   2   0 809.642 6.48312  -2
   4   2  12 809.642 6.48312   1
   5   2  12 1.90803 1.52245   1
   9   2   3 29.0059 2.50003  -2
   6   2  12 29.0059 2.50003   1
   7   2  12 2.39296 2.03654   1
  10   2   6 3.37102 3.65300  -2
   8   2  12 3.37102 3.65300   1
   9   2  12 1.73466 2.96561   1
  -1   3  20 97.3776 30.6616  -2
  -9   3  12 97.3776 30.6616   1
  -2   3  18 0.49049 5.50913  -2
  -8   3  12 0.49049 5.50913   1
  -7   3  12 1272.94 12.7783   1
  -3   3  15 0.10922 3.89504  -2
  -6   3  12 0.10922 3.89504   1
  -5   3  12 46.6039 2.81153   1
  -4   3  12 -0.8423 3.01618  -2
  -4   3  12 -0.8423 3.01618   1
  -4   3  12 15.0639 14.5075  -2
  -4   3  13 15.0639 14.5075  -2
  -4   3  12 15.0639 14.5075   1
  -3   3  12 4.88658 1.77696   1
  -5   3   9 2.63465 1.81778  -2
  -2   3  12 2.63465 1.81778   1
  -1   3  12 210.075 2.77917   1
  -6   3   6 3.10199 1.49721  -2
   0   3  12 3.10199 1.49721   1
   1   3  12 46.3446 1.63875   1
  -7   3   3 3.24313 1.77181  -2
   2   3  12 3.24313 1.77181   1
   3   3  12 41.4846 1.74469   1
   8   3   0 2.05618 2.17005  -2
   4   3  12 2.05618 2.17005   1
   5   3  12 494.574 5.15049   1
   9   3   3 -0.1218 3.22457  -2
   6   3  12 -0.1218 3.22457   1
   7   3  12 84.9384 3.34916   1
  10   3   6 4.37886 4.03805  -2
   8   3  12 4.37886 4.03805   1
   9   3  12 1.87843 3.35981   1
  -2   4  18 134.489 6.54062  -2
  -8   4  12 134.489 6.54062   1
  -7   4  12 3.23623 4.06195   1
  -3   4  15 75.4482 5.75056  -2
  -6   4  12 75.4482 5.75056   1
  -5   4  12 -0.4827 2.99454   1
  -4   4  12 118.398 4.06950  -2
  -4   4  12 118.398 4.06950   1
  -3   4  12 6.17600 2.49719   1
  -5   4   9 295.808 5.01265  -2
  -2   4  12 295.808 5.01265   1
  -1   4  12 2.52374 1.74501   1
  -6   4   6 216.717 3.62499  -2
   0   4  12 216.717 3.62499   1
   1   4  12 1.11950 1.58062   1
  -7   4   3 191.486 3.28923  -2
   2   4  12 191.486 3.28923   1
  -7   4   2 245.402 23.0441  -2
  -7   4   3 245.402 23.0441  -2
   2   4  12 245.402 23.0441   1
   3   4  12 4.15594 1.87321   1
   8   4   0 383.629 5.73677  -2
   4   4  12 383.629 5.73677   1
  -8   4   1 420.835 23.2557  -2
   8   4   0 420.835 23.2557  -2
   4   4  12 420.835 23.2557   1
   5   4  12 -0.5997 2.62913   1
   9   4   3 41.1360 4.40922  -2
   6   4  12 41.1360 4.40922   1
   9   4   3 -0.3451 23.3166  -2
   9   4   2 -0.3451 23.3166  -2
   6   4  12 -0.3451 23.3166   1
   9   4   4 46.0623 24.6243  -2
   9   4   3 46.0623 24.6243  -2
   6   4  12 46.0623 24.6243   1
   7   4  12 3.09384 3.29259   1
  10   4   6 20.9585 7.36556  -2
   8   4  12 20.9585 7.36556   1
  -7   5  12 465.046 11.7093   1
  -3   5  15 4.52863 6.70095  -2
  -6   5  12 4.52863 6.70095   1
  -5   5  12 198.621 5.96527   1
  -4   5  12 8.82745 4.28453  -2
  -4   5  12 8.82745 4.28453   1
  -3   5  12 17.9811 3.07455   1
  -5   5   9 1.73114 3.96728  -2
  -2   5  12 1.73114 3.96728   1
  -1   5  12 2.28536 2.86226   1
  -6   5   6 6.76378 3.39790  -2
   0   5  12 6.76378 3.39790   1
   1   5  12 85.3431 4.04198   1
  -7   5   3 5.46260 3.78757  -2
   2   5  12 5.46260 3.78757   1
   3   5  12 -0.0085 3.12301   1
   8   5   0 3.14713 4.59058  -2
   4   5  12 3.14713 4.59058   1
   5   5  12 43.7607 3.94116   1
   9   5   3 7.88153 8.61577  -2
   6   5  12 7.88153 8.61577   1
  -4   6  12 145.321 7.23540  -2
  -4   6  12 145.321 7.23540   1
  -3   6  12 4.72720 4.37521   1
  -5   6   9 371.050 8.94411  -2
  -2   6  12 371.050 8.94411   1
  -1   6  12 0.63457 4.10291   1
  -6   6   6 73.3821 5.33298  -2
   0   6  12 73.3821 5.33298   1
   1   6  12 4.47579 3.45900   1
  -7   6   3 40.1473 5.39798  -2
   2   6  12 40.1473 5.39798   1
   3   6  12 9.63279 3.96813   1
   8   6   0 34.9374 13.3298  -2
   4   6  12 34.9374 13.3298   1
 -10   0  13 -2.2274 5.43751   1
  -2   0  20 15.5917 6.81779  -2
  -9   0  13 15.5917 6.81779   1
  -8   0  13 3.72128 3.67524   1
  -3   0  17 98.8605 5.30063  -2
  -7   0  13 98.8605 5.30063   1
  -6   0  13 -0.4769 2.96676   1
  -4   0  14 1389.52 17.8317  -2
  -5   0  13 1389.52 17.8317   1
  -4   0  13 1.10122 2.21683   1
  -5   0  11 150.577 3.30991  -2
  -3   0  13 150.577 3.30991   1
  -2   0  13 1.74608 1.68058   1
  -6   0   8 18.5998 2.28944  -2
  -1   0  13 18.5998 2.28944   1
   0   0  13 8.37569 1.28451   1
  -7   0   5 50.9533 2.07905  -2
   1   0  13 50.9533 2.07905   1
   2   0  13 0.88166 1.45898   1
  -8   0   2 1310.47 11.3269  -2
   3   0  13 1310.47 11.3269   1
   4   0  13 1.28870 1.51787   1
   9   0   1 162.105 3.44606  -2
   5   0  13 162.105 3.44606   1
   6   0  13 0.16886 1.96773   1
  10   0   4 184.907 4.90681  -2
   7   0  13 184.907 4.90681   1
   8   0  13 -0.9370 2.77871   1
  11   0   7 5.88131 6.66818  -2
   9   0  13 5.88131 6.66818   1
  10   0  13 -4.1518 4.42285   1
 -10   1  13 7.28364 4.04926   1
  -2   1  20 3.06811 4.52657  -2
  -9   1  13 3.06811 4.52657   1
  -8   1  13 2.69373 2.67411   1
  -3   1  17 1.74542 3.50647  -2
  -7   1  13 1.74542 3.50647   1
  -6   1  13 5.21771 1.81797   1
  -4   1  14 2.57985 2.04647  -2
  -5   1  13 2.57985 2.04647   1
  -4   1  13 1.46905 1.37335   1
  -5   1  11 2.55184 1.78281  -2
  -3   1  13 2.55184 1.78281   1
  -2   1  13 2.74087 1.28121   1
  -6   1   8 1.55005 1.41632  -2
  -1   1  13 1.55005 1.41632   1
   0   1  13 163.286 2.24143   1
  -7   1   5 2.63774 1.33618  -2
   1   1  13 2.63774 1.33618   1
   2   1  13 39.7669 1.38601   1
  -8   1   2 2.57155 1.19858  -2
   3   1  13 2.57155 1.19858   1
   4   1  13 803.870 5.71191   1
   9   1   1 -0.0635 1.75669  -2
   5   1  13 -0.0635 1.75669   1
   6   1  13 11.0096 1.51863   1
  10   1   4 -1.8143 2.38060  -2
   7   1  13 -1.8143 2.38060   1
   8   1  13 18.3531 2.15299   1
  11   1   7 6.24584 3.72114  -2
   9   1  13 6.24584 3.72114   1
 -10   2  13 9.05445 4.47377   1
  -2   2  20 50.2331 5.99085  -2
  -9   2  13 50.2331 5.99085   1
  -8   2  13 0.17033 2.93973   1
  -3   2  17 5.45844 4.20662  -2
  -7   2  13 5.45844 4.20662   1
  -3   2  16 -7.6266 9.22794  -2
  -6   2  13 -7.6266 9.22794   1
  -4   2  14 662.268 6.55264  -2
  -5   2  13 662.268 6.55264   1
  -4   2  13 0.29358 1.74825   1
  -5   2  11 59.0180 2.09958  -2
  -3   2  13 59.0180 2.09958   1
  -2   2  13 1.34999 1.35511   1
  -6   2   8 543.142 4.76444  -2
  -1   2  13 543.142 4.76444   1
   0   2  13 -0.0150 1.17161   1
  -7   2   5 226.912 2.75134  -2
   1   2  13 226.912 2.75134   1
   2   2  13 1.92665 1.12027   1
  -8   2   2 525.440 4.79721  -2
   3   2  13 525.440 4.79721   1
   4   2  13 0.66558 1.51494   1
   9   2   1 413.596 4.58219  -2
   5   2  13 413.596 4.58219   1
   6   2  13 0.32044 1.86772   1
  10   2   4 32.7113 3.02091  -2
   7   2  13 32.7113 3.02091   1
   8   2  13 -0.7670 2.71008   1
  11   2   7 37.1116 4.52501  -2
   9   2  13 37.1116 4.52501   1
  -2   3  20 0.31305 8.21206  -2
  -9   3  13 0.31305 8.21206   1
  -8   3  13 17.4287 4.06739   1
  -3   3  17 3.32039 5.42167  -2
  -7   3  13 3.32039 5.42167   1
  -6   3  13 5.38152 2.91269   1
  -4   3  14 7.35104 3.62510  -2
  -5   3  13 7.35104 3.62510   1
  -4   3  13 255.046 4.81008   1
  -5   3  11 -1.1180 2.48787  -2
  -3   3  13 -1.1180 2.48787   1
  -2   3  13 94.9707 2.58230   1
  -6   3   8 6.03534 1.70358  -2
  -1   3  13 6.03534 1.70358   1
   0   3  13 12.1475 1.38760   1
  -7   3   5 1.37960 1.64047  -2
   1   3  13 1.37960 1.64047   1
   2   3  13 151.046 2.84356   1
  -8   3   2 0.08936 2.00931  -2
   3   3  13 0.08936 2.00931   1
  -8   3   2 2.52267 16.4584  -2
  -8   3   3 2.52267 16.4584  -2
   3   3  13 2.52267 16.4584   1
   4   3  13 191.988 3.42739   1
   9   3   1 5.83113 2.78765  -2
   5   3  13 5.83113 2.78765   1
   6   3  13 38.8114 3.02924   1
  10   3   4 11.8331 4.66608  -2
   7   3  13 11.8331 4.66608   1
  10   3   5 -15.362 24.5897  -2
  10   3   4 -15.362 24.5897  -2
   7   3  13 -15.362 24.5897   1
  10   3   3 -27.900 23.4340  -2
  10   3   4 -27.900 23.4340  -2
   7   3  13 -27.900 23.4340   1
   8   3  13 39.2682 3.46604   1
  -8   4  13 3.07902 4.48821   1
  -3   4  17 22.5026 7.57293  -2
  -7   4  13 22.5026 7.57293   1
  -6   4  13 2.60396 4.72979   1
  -4   4  14 416.610 7.31772  -2
  -5   4  13 416.610 7.31772   1
  -4   4  13 6.48472 2.89391   1
  -5   4  11 35.8278 3.59345  -2
  -3   4  13 35.8278 3.59345   1
  -2   4  13 2.51240 2.44654   1
  -6   4   8 214.236 3.86359  -2
  -1   4  13 214.236 3.86359   1
   0   4  13 3.86985 1.79009   1
  -7   4   5 107.377 2.99577  -2
   1   4  13 107.377 2.99577   1
  -7   4   5 114.499 15.4772  -2
  -7   4   6 114.499 15.4772  -2
   1   4  13 114.499 15.4772   1
   2   4  13 4.26262 1.81704   1
  -8   4   2 409.490 6.17649  -2
   3   4  13 409.490 6.17649   1
   4   4  13 1.40640 2.36462   1
   9   4   1 179.321 5.78128  -2
   5   4  13 179.321 5.78128   1
   6   4  13 1.33863 3.26946   1
  10   4   4 16.6014 6.30503  -2
   7   4  13 16.6014 6.30503   1
  10   4   5 13.5268 28.7819  -2
  10   4   4 13.5268 28.7819  -2
   7   4  13 13.5268 28.7819   1
  -6   5  13 15.1066 5.84031   1
  -4   5  14 8.26389 5.32443  -2
  -5   5  13 8.26389 5.32443   1
  -4   5  13 -1.2881 3.91164   1
  -5   5  11 6.57974 4.79885  -2
  -3   5  13 6.57974 4.79885   1
  -2   5  13 4.64547 3.08461   1
  -6   5   8 4.83752 4.26030  -2
  -1   5  13 4.83752 4.26030   1
  -6   5   7 17.1816 15.2489  -2
  -6   5   8 17.1816 15.2489  -2
  -1   5  13 17.1816 15.2489   1
   0   5  13 39.9929 3.00391   1
  -7   5   5 -6.2955 4.58714  -2
   1   5  13 -6.2955 4.58714   1
   2   5  13 22.1498 3.06475   1
  -8   5   2 3.21577 4.58648  -2
   3   5  13 3.21577 4.58648   1
   4   5  13 351.571 7.13111   1
   9   5   1 9.39822 6.59170  -2
   5   5  13 9.39822 6.59170   1
   6   5  13 1.25151 5.92269   1
  -5   6  11 19.4638 6.67513  -2
  -3   6  13 19.4638 6.67513   1
  -2   6  13 1.28388 4.52343   1
  -6   6   8 13.7894 5.07209  -2
  -1   6  13 13.7894 5.07209   1
   0   6  13 7.95090 4.26663   1
  -7   6   5 44.5852 10.4850  -2
   1   6  13 44.5852 10.4850   1
   2   6  13 0.17932 4.19289   1
  -8   6   2 300.434 13.9266  -2
   3   6  13 300.434 13.9266   1
  -8   6   1 367.861 45.4254  -2
  -8   6   2 367.861 45.4254  -2
   3   6  13 367.861 45.4254   1
  -2   0  22 53.7918 10.0766  -2
 -10   0  14 53.7918 10.0766   1
  -9   0  14 0.24078 4.56761   1
  -3   0  19 31.0924 4.99198  -2
  -8   0  14 31.0924 4.99198   1
  -7   0  14 -0.3023 3.69715   1
  -4   0  16 94.3386 4.67829  -2
  -6   0  14 94.3386 4.67829   1
  -5   0  14 1.85237 2.59152   1
  -5   0  13 1079.97 11.8951  -2
  -4   0  14 1079.97 11.8951   1
  -3   0  14 0.20949 2.05667   1
  -6   0  10 268.132 4.43220  -2
  -2   0  14 268.132 4.43220   1
  -1   0  14 1.23793 1.89257   1
  -7   0   7 1094.49 10.0959  -2
   0   0  14 1094.49 10.0959   1
   1   0  14 2.65420 1.50636   1
  -8   0   4 69.9763 2.55531  -2
   2   0  14 69.9763 2.55531   1
   3   0  14 0.52894 1.68624   1
  -9   0   1 354.397 4.61697  -2
   4   0  14 354.397 4.61697   1
   5   0  14 1.89744 2.05637   1
  10   0   2 259.018 4.77223  -2
   6   0  14 259.018 4.77223   1
   7   0  14 2.13872 2.53444   1
  11   0   5 18.2051 4.14514  -2
   8   0  14 18.2051 4.14514   1
   9   0  14 7.79280 4.16502   1
  -2   1  22 2.42162 6.39838  -2
 -10   1  14 2.42162 6.39838   1
  -9   1  14 11.1547 3.31697   1
  -3   1  19 5.62580 4.05075  -2
  -8   1  14 5.62580 4.05075   1
  -3   1  18 35.2434 15.4714  -2
  -7   1  14 35.2434 15.4714   1
  -4   1  16 2.89154 2.66021  -2
  -6   1  14 2.89154 2.66021   1
  -5   1  14 14.3762 1.72911   1
  -5   1  13 1.66299 2.02407  -2
  -4   1  14 1.66299 2.02407   1
  -3   1  14 229.669 3.19588   1
  -6   1  10 1.66844 2.04999  -2
  -2   1  14 1.66844 2.04999   1
  -1   1  14 49.0466 1.80268   1
  -7   1   7 2.25992 1.40806  -2
   0   1  14 2.25992 1.40806   1
   1   1  14 4.54724 1.17256   1
  -8   1   4 0.45585 1.30821  -2
   2   1  14 0.45585 1.30821   1
   3   1  14 810.401 5.74360   1
  -9   1   1 -0.0588 1.57388  -2
   4   1  14 -0.0588 1.57388   1
   5   1  14 102.442 2.48101   1
  10   1   2 -0.4120 2.17186  -2
   6   1  14 -0.4120 2.17186   1
   7   1  14 12.1835 1.88179   1
  11   1   5 5.32836 3.48062  -2
   8   1  14 5.32836 3.48062   1
   9   1  14 30.5795 2.80796   1
  -2   2  21 35.8574 17.4928  -2
  -9   2  14 35.8574 17.4928   1
  -3   2  19 30.3140 3.82881  -2
  -8   2  14 30.3140 3.82881   1
  -7   2  14 1.35954 2.85565   1
  -4   2  16 72.4828 3.30370  -2
  -6   2  14 72.4828 3.30370   1
  -5   2  14 -2.0668 2.18044   1
  -5   2  13 259.852 3.63807  -2
  -4   2  14 259.852 3.63807   1
  -3   2  14 0.75986 1.55234   1
  -6   2  10 287.279 3.64455  -2
  -2   2  14 287.279 3.64455   1
  -1   2  14 1.16504 1.34476   1
  -7   2   7 105.102 2.35239  -2
   0   2  14 105.102 2.35239   1
   1   2  14 0.42542 1.20344   1
  -8   2   4 110.333 2.30230  -2
   2   2  14 110.333 2.30230   1
  -8   2   4 132.087 12.9448  -2
  -8   2   5 132.087 12.9448  -2
   2   2  14 132.087 12.9448   1
   3   2  14 1.41924 1.47494   1
  -9   2   1 353.434 4.07389  -2
   4   2  14 353.434 4.07389   1
   5   2  14 0.44447 1.80292   1
  10   2   2 6.62206 3.11623  -2
   6   2  14 6.62206 3.11623   1
   7   2  14 0.45465 2.63850   1
  11   2   5 41.3168 4.20799  -2
   8   2  14 41.3168 4.20799   1
   9   2  14 1.74864 3.59903   1
  -9   3  14 81.7272 12.5870   1
  -3   3  19 6.44219 5.97993  -2
  -8   3  14 6.44219 5.97993   1
  -7   3  14 101.909 4.63222   1
  -4   3  16 7.00531 6.29223  -2
  -6   3  14 7.00531 6.29223   1
  -4   3  15 25.5061 8.83716  -2
  -5   3  14 25.5061 8.83716   1
  -5   3  13 2.81092 3.38324  -2
  -4   3  14 2.81092 3.38324   1
  -3   3  14 1.18668 1.83703   1
  -6   3  10 2.54062 2.24222  -2
  -2   3  14 2.54062 2.24222   1
  -1   3  14 304.673 3.57887   1
  -7   3   7 45.5054 11.9331  -2
  -7   3   8 45.5054 11.9331  -2
   0   3  14 45.5054 11.9331   1
  -7   3   7 0.77305 1.87505  -2
   0   3  14 0.77305 1.87505   1
  -7   3   7 4.17455 14.3343  -2
  -7   3   6 4.17455 14.3343  -2
   0   3  14 4.17455 14.3343   1
   1   3  14 -0.1212 1.64526   1
  -8   3   4 1.36396 1.98435  -2
   2   3  14 1.36396 1.98435   1
   3   3  14 1205.52 8.72828   1
  -9   3   1 1.16889 2.65581  -2
   4   3  14 1.16889 2.65581   1
   5   3  14 442.026 5.94843   1
  10   3   2 5.28623 5.23219  -2
   6   3  14 5.28623 5.23219   1
  10   3   2 46.9176 22.0633  -2
  10   3   1 46.9176 22.0633  -2
   6   3  14 46.9176 22.0633   1
  10   3   3 22.0118 23.8115  -2
  10   3   2 22.0118 23.8115  -2
   6   3  14 22.0118 23.8115   1
   7   3  14 -2.3590 2.97177   1
  11   3   5 10.2324 6.54321  -2
   8   3  14 10.2324 6.54321   1
  -7   4  14 5.67693 6.39072   1
  -4   4  16 11.1295 10.0069  -2
  -6   4  14 11.1295 10.0069   1
  -5   4  14 -0.4836 3.82136   1
  -5   4  13 191.307 5.61469  -2
  -4   4  14 191.307 5.61469   1
  -3   4  14 0.86909 2.88675   1
  -6   4  10 155.628 4.58768  -2
  -2   4  14 155.628 4.58768   1
  -1   4  14 0.74297 2.00925   1
  -7   4   7 103.013 3.54605  -2
   0   4  14 103.013 3.54605   1
   1   4  14 2.62555 2.08764   1
  -8   4   4 31.4403 2.75402  -2
   2   4  14 31.4403 2.75402   1
   3   4  14 3.99166 2.35148   1
  -9   4   1 139.945 7.63218  -2
   4   4  14 139.945 7.63218   1
   5   4  14 -3.9973 3.49231   1
  10   4   1 -38.886 26.5139  -2
  10   4   2 -38.886 26.5139  -2
   6   4  14 -38.886 26.5139   1
  10   4   2 28.4018 6.68920  -2
   6   4  14 28.4018 6.68920   1
  10   4   2 5.96259 24.9017  -2
  10   4   1 5.96259 24.9017  -2
   6   4  14 5.96259 24.9017   1
  10   4   3 42.7289 27.2263  -2
  10   4   2 42.7289 27.2263  -2
   6   4  14 42.7289 27.2263   1
   7   4  14 5.41911 4.79331   1
  -4   5  16 -6.2033 11.0614  -2
  -6   5  14 -6.2033 11.0614   1
  -5   5  14 4.17888 5.12264   1
  -5   5  13 -1.5181 5.79017  -2
  -4   5  14 -1.5181 5.79017   1
  -3   5  14 79.7437 3.86836   1
  -6   5  10 -6.6582 4.91577  -2
  -2   5  14 -6.6582 4.91577   1
  -6   5   9 8.55524 17.0629  -2
  -6   5  10 8.55524 17.0629  -2
  -6   5  11 8.55524 17.0629  -2
  -2   5  14 8.55524 17.0629   1
  -6   5   9 10.9784 12.5396  -2
  -1   5  14 10.9784 12.5396   1
  -7   5   7 2.27025 3.28093  -2
   0   5  14 2.27025 3.28093   1
   1   5  14 2.24284 3.23992   1
  -8   5   4 -3.6838 4.12859  -2
   2   5  14 -3.6838 4.12859   1
  -8   5   4 53.1760 23.2915  -2
  -8   5   3 53.1760 23.2915  -2
   2   5  14 53.1760 23.2915   1
   3   5  14 236.295 6.86307   1
  -9   5   1 8.66747 6.82699  -2
   4   5  14 8.66747 6.82699   1
   5   5  14 87.5000 5.97322   1
  -6   6  10 61.2498 6.17467  -2
  -2   6  14 61.2498 6.17467   1
  -6   6   9 11.4093 12.9158  -2
  -1   6  14 11.4093 12.9158   1
  -7   6   7 197.863 9.27404  -2
   0   6  14 197.863 9.27404   1
  -7   6   6 129.487 22.0482  -2
  -7   6   7 129.487 22.0482  -2
   0   6  14 129.487 22.0482   1
   1   6  14 14.4573 4.06049   1
  -3   0  21 9.37808 8.40762  -2
  -9   0  15 9.37808 8.40762   1
  -8   0  15 -1.2919 3.94595   1
  -4   0  18 360.302 8.03495  -2
  -7   0  15 360.302 8.03495   1
  -6   0  15 -3.1281 4.13931   1
  -5   0  15 24.6704 3.83025  -2
  -5   0  15 24.6704 3.83025   1
  -4   0  15 4.04939 2.41048   1
  -6   0  12 140.460 4.04147  -2
  -3   0  15 140.460 4.04147   1
  -2   0  15 1.72038 2.14444   1
  -7   0   9 112.187 3.72527  -2
  -1   0  15 112.187 3.72527   1
   0   0  15 7.37858 1.77999   1
  -8   0   6 156.290 3.28496  -2
   1   0  15 156.290 3.28496   1
   2   0  15 2.43751 1.72663   1
  -9   0   3 85.6340 3.22526  -2
   3   0  15 85.6340 3.22526   1
   4   0  15 1.47399 1.82230   1
  10   0   0 625.746 6.98089  -2
   5   0  15 625.746 6.98089   1
   6   0  15 1.14407 2.51232   1
  11   0   3 43.2319 4.50091  -2
   7   0  15 43.2319 4.50091   1
  11   0   4 52.0425 22.2102  -2
  11   0   3 52.0425 22.2102  -2
   7   0  15 52.0425 22.2102   1
   8   0  15 -1.3921 3.62102   1
  12   0   6 258.299 8.72296  -2
   9   0  15 258.299 8.72296   1
  -3   1  21 11.2424 6.19584  -2
  -9   1  15 11.2424 6.19584   1
  -8   1  15 9.24819 3.25315   1
  -4   1  18 6.13005 3.65111  -2
  -7   1  15 6.13005 3.65111   1
  -6   1  15 36.5122 2.60391   1
  -5   1  15 0.86886 2.52179  -2
  -5   1  15 0.86886 2.52179   1
  -4   1  15 476.851 5.04156   1
  -6   1  12 1.76879 2.60982  -2
  -3   1  15 1.76879 2.60982   1
  -2   1  15 297.533 3.94014   1
  -7   1   9 0.58367 1.90919  -2
  -1   1  15 0.58367 1.90919   1
   0   1  15 222.855 2.84398   1
  -8   1   6 -0.1269 1.66744  -2
   1   1  15 -0.1269 1.66744   1
   2   1  15 14.6912 1.40163   1
  -9   1   3 2.15754 1.59489  -2
   3   1  15 2.15754 1.59489   1
   4   1  15 232.157 3.17378   1
  10   1   0 3.66151 1.94681  -2
   5   1  15 3.66151 1.94681   1
   6   1  15 169.028 3.27135   1
  11   1   3 2.36596 2.73809  -2
   7   1  15 2.36596 2.73809   1
   8   1  15 7.10636 2.67894   1
   9   1  15 8.04389 5.84748   1
  -3   2  21 23.4212 5.62875  -2
  -9   2  15 23.4212 5.62875   1
  -8   2  15 1.15975 3.11106   1
  -4   2  18 221.714 5.39530  -2
  -7   2  15 221.714 5.39530   1
  -6   2  15 3.59925 2.64316   1
  -5   2  15 15.8004 3.54474  -2
  -5   2  15 15.8004 3.54474   1
  -4   2  15 0.30215 2.24718   1
  -6   2  12 716.622 6.97813  -2
  -3   2  15 716.622 6.97813   1
  -2   2  15 0.74725 1.64180   1
  -7   2   9 3.21541 2.07357  -2
  -1   2  15 3.21541 2.07357   1
   0   2  15 0.42489 1.43638   1
  -8   2   6 2.30388 1.81495  -2
   1   2  15 2.30388 1.81495   1
  -8   2   6 -0.0744 12.1348  -2
  -8   2   7 -0.0744 12.1348  -2
   1   2  15 -0.0744 12.1348   1
   2   2  15 0.60569 1.43663   1
  -9   2   3 491.446 4.75713  -2
   3   2  15 491.446 4.75713   1
   4   2  15 -0.0346 1.74150   1
  10   2   0 296.045 4.87787  -2
   5   2  15 296.045 4.87787   1
   6   2  15 -2.9462 2.40264   1
  11   2   3 2.89719 5.28089  -2
   7   2  15 2.89719 5.28089   1
  11   2   3 -28.605 23.4408  -2
  11   2   2 -28.605 23.4408  -2
   7   2  15 -28.605 23.4408   1
   8   2  15 -3.9253 3.44022   1
  -8   3  15 9.27101 4.42508   1
  -4   3  18 9.60915 7.71079  -2
  -7   3  15 9.60915 7.71079   1
  -6   3  15 26.5224 4.79746   1
  -5   3  15 1.44546 5.96385  -2
  -5   3  15 1.44546 5.96385   1
  -4   3  15 229.866 5.55545   1
  -6   3  12 5.30235 2.68113  -2
  -3   3  15 5.30235 2.68113   1
  -2   3  15 49.0712 2.42200   1
  -7   3   9 3.34585 2.57845  -2
  -1   3  15 3.34585 2.57845   1
  -7   3   9 56.5971 12.3899  -2
  -7   3  10 56.5971 12.3899  -2
  -1   3  15 56.5971 12.3899   1
  -7   3   8 89.1581 16.2716  -2
   0   3  15 89.1581 16.2716   1
  -8   3   6 1.43254 2.27065  -2
   1   3  15 1.43254 2.27065   1
   2   3  15 89.1640 2.87448   1
  -9   3   3 3.65691 2.88831  -2
   3   3  15 3.65691 2.88831   1
   4   3  15 107.086 3.60670   1
  10   3   0 9.54185 4.39231  -2
   5   3  15 9.54185 4.39231   1
  10   3   0 0.31808 22.3351  -2
 -10   3   1 0.31808 22.3351  -2
   5   3  15 0.31808 22.3351   1
   6   3  15 -1.6467 2.97328   1
  11   3   3 -3.7342 5.11587  -2
   7   3  15 -3.7342 5.11587   1
  11   3   3 33.2220 27.6577  -2
  11   3   2 33.2220 27.6577  -2
   7   3  15 33.2220 27.6577   1
  -4   4  18 158.054 9.25346  -2
  -7   4  15 158.054 9.25346   1
  -6   4  15 6.08698 4.92502   1
  -5   4  15 14.4390 6.30731  -2
  -5   4  15 14.4390 6.30731   1
  -4   4  15 9.19670 3.98268   1
  -6   4  12 364.630 8.11118  -2
  -3   4  15 364.630 8.11118   1
  -2   4  15 -1.4630 2.98799   1
  -7   4   9 6.37426 3.56589  -2
  -1   4  15 6.37426 3.56589   1
   0   4  15 -1.6026 2.41626   1
  -8   4   6 3.70358 2.90538  -2
   1   4  15 3.70358 2.90538   1
   2   4  15 1.40695 2.38452   1
  -9   4   3 211.246 5.63452  -2
   3   4  15 211.246 5.63452   1
   4   4  15 2.32745 3.06870   1
  10   4   0 144.928 6.20004  -2
   5   4  15 144.928 6.20004   1
 -10   4   1 136.156 24.3046  -2
  10   4   0 136.156 24.3046  -2
   5   4  15 136.156 24.3046   1
   6   4  15 5.52442 3.88373   1
  -5   5  15 9.14519 9.51097  -2
  -5   5  15 9.14519 9.51097   1
  -4   5  15 284.961 8.72686   1
  -6   5  12 3.76733 8.44884  -2
  -3   5  15 3.76733 8.44884   1
  -2   5  15 112.557 5.40645   1
  -7   5   9 6.82232 4.48988  -2
  -1   5  15 6.82232 4.48988   1
   0   5  15 143.506 5.38456   1
  -8   5   6 2.77028 5.00034  -2
   1   5  15 2.77028 5.00034   1
  -8   5   5 -12.465 17.2379  -2
  -8   5   6 -12.465 17.2379  -2
   1   5  15 -12.465 17.2379   1
   2   5  15 9.37127 4.21874   1
  -9   5   3 -6.7223 5.00316  -2
   3   5  15 -6.7223 5.00316   1
   4   5  15 270.496 9.00958   1
  -9   0  16 -3.8642 7.15402   1
  -4   0  20 25.3400 7.21755  -2
  -8   0  16 25.3400 7.21755   1
  -7   0  16 9.95753 4.31290   1
  -5   0  17 86.9898 5.11589  -2
  -6   0  16 86.9898 5.11589   1
  -5   0  16 5.11232 3.33587   1
  -6   0  14 669.666 11.1727  -2
  -4   0  16 669.666 11.1727   1
  -3   0  16 -4.4521 2.85152   1
  -7   0  11 961.667 11.4300  -2
  -2   0  16 961.667 11.4300   1
  -1   0  16 -1.8381 2.22453   1
  -8   0   8 9.61619 2.81627  -2
   0   0  16 9.61619 2.81627   1
   1   0  16 2.37289 1.88293   1
  -9   0   5 345.297 4.95409  -2
   2   0  16 345.297 4.95409   1
   3   0  16 -1.1908 2.64065   1
 -10   0   2 22.7175 2.73125  -2
   4   0  16 22.7175 2.73125   1
   5   0  16 1.49532 2.37362   1
  11   0   1 79.0045 4.61757  -2
   6   0  16 79.0045 4.61757   1
  11   0   2 91.2020 21.5669  -2
  11   0   1 91.2020 21.5669  -2
   6   0  16 91.2020 21.5669   1
   7   0  16 0.83232 3.22258   1
  12   0   4 39.3346 6.12742  -2
   8   0  16 39.3346 6.12742   1
  12   0   5 96.3566 28.7059  -2
  12   0   4 96.3566 28.7059  -2
   8   0  16 96.3566 28.7059   1
  -9   1  16 7.78158 4.46145   1
  -4   1  20 -3.0481 4.39922  -2
  -8   1  16 -3.0481 4.39922   1
  -7   1  16 60.2245 3.23595   1
  -5   1  17 0.32672 3.25411  -2
  -6   1  16 0.32672 3.25411   1
  -5   1  16 440.347 5.64564   1
  -6   1  14 5.13785 2.90690  -2
  -4   1  16 5.13785 2.90690   1
  -3   1  16 399.211 5.03201   1
  -7   1  11 3.84912 2.55338  -2
  -2   1  16 3.84912 2.55338   1
  -1   1  16 2.26575 1.60581   1
  -8   1   8 -0.4503 1.86202  -2
   0   1  16 -0.4503 1.86202   1
   1   1  16 208.980 3.02897   1
  -9   1   5 1.67816 1.90594  -2
   2   1  16 1.67816 1.90594   1
   3   1  16 119.952 2.66821   1
 -10   1   2 4.27910 1.99832  -2
   4   1  16 4.27910 1.99832   1
   5   1  16 492.794 4.94381   1
  11   1   1 4.13543 2.81233  -2
   6   1  16 4.13543 2.81233   1
   7   1  16 184.175 4.16843   1
  12   1   4 2.55262 4.34922  -2
   8   1  16 2.55262 4.34922   1
  12   1   4 -4.8786 21.8875  -2
  12   1   5 -4.8786 21.8875  -2
   8   1  16 -4.8786 21.8875   1
  -4   2  20 4.44947 4.93656  -2
  -8   2  16 4.44947 4.93656   1
  -7   2  16 -2.5033 3.16581   1
  -5   2  17 0.74980 4.18593  -2
  -6   2  16 0.74980 4.18593   1
  -5   2  16 -1.8318 2.65581   1
  -6   2  14 365.750 8.49249  -2
  -4   2  16 365.750 8.49249   1
  -3   2  16 3.55605 1.94911   1
  -7   2  11 246.843 3.84649  -2
  -2   2  16 246.843 3.84649   1
  -1   2  16 -1.9278 1.67654   1
  -8   2   8 195.308 3.12967  -2
   0   2  16 195.308 3.12967   1
   1   2  16 0.08548 1.53115   1
  -9   2   5 434.368 4.47091  -2
   2   2  16 434.368 4.47091   1
   3   2  16 -1.4212 1.75404   1
 -10   2   2 98.4512 3.65671  -2
   4   2  16 98.4512 3.65671   1
   5   2  16 0.42574 2.65194   1
  11   2   1 5.53669 3.96780  -2
   6   2  16 5.53669 3.96780   1
   7   2  16 0.03346 3.27246   1
  -7   3  16 83.7876 5.69093   1
  -5   3  17 5.22688 6.58275  -2
  -6   3  16 5.22688 6.58275   1
  -5   3  16 72.0794 11.5638  -2
  -5   3  16 72.0794 11.5638   1
  -6   3  14 8.73704 4.85998  -2
  -4   3  16 8.73704 4.85998   1
  -3   3  16 648.289 7.85296   1
  -7   3  11 3.31991 3.43115  -2
  -2   3  16 3.31991 3.43115   1
  -1   3  16 5.13056 2.36517   1
  -8   3   8 2.77710 2.95573  -2
   0   3  16 2.77710 2.95573   1
  -8   3   8 33.8020 14.7259  -2
  -8   3   9 33.8020 14.7259  -2
   0   3  16 33.8020 14.7259   1
   1   3  16 672.982 6.83606   1
  -9   3   5 1.49603 2.55887  -2
   2   3  16 1.49603 2.55887   1
   3   3  16 366.323 4.99395   1
 -10   3   2 0.07700 3.50044  -2
   4   3  16 0.07700 3.50044   1
 -10   3   1 473.277 26.7954  -2
   5   3  16 473.277 26.7954   1
  11   3   1 6.33539 5.69490  -2
   6   3  16 6.33539 5.69490   1
   7   3  16 17.3374 3.72262   1
  -5   4  17 17.0375 7.32639  -2
  -6   4  16 17.0375 7.32639   1
  -5   4  16 7.93489 5.31302   1
  -6   4  14 270.811 7.82621  -2
  -4   4  16 270.811 7.82621   1
  -3   4  16 1.93774 3.62004   1
  -7   4  11 276.528 7.42113  -2
  -2   4  16 276.528 7.42113   1
  -7   4  10 167.361 14.5407  -2
  -2   4  16 167.361 14.5407   1
  -1   4  16 2.86677 2.43859   1
  -8   4   8 101.321 4.58770  -2
   0   4  16 101.321 4.58770   1
  -8   4   7 93.9623 14.6473  -2
  -8   4   8 93.9623 14.6473  -2
   0   4  16 93.9623 14.6473   1
  -8   4   7 6.16601 16.2580  -2
   1   4  16 6.16601 16.2580   1
  -9   4   5 186.415 6.17000  -2
   2   4  16 186.415 6.17000   1
  -9   4   5 152.079 24.9667  -2
  -9   4   4 152.079 24.9667  -2
   2   4  16 152.079 24.9667   1
   3   4  16 2.49014 3.10132   1
 -10   4   3 -2.0563 23.1566  -2
 -10   4   2 -2.0563 23.1566  -2
   4   4  16 -2.0563 23.1566   1
 -10   4   2 26.8798 4.82113  -2
   4   4  16 26.8798 4.82113   1
   5   4  16 2.26778 3.68920   1
  -6   5  14 -1.3799 7.48788  -2
  -4   5  16 -1.3799 7.48788   1
  -3   5  16 141.649 7.00178   1
  -7   5  11 20.2581 6.26561  -2
  -2   5  16 20.2581 6.26561   1
  -1   5  16 2.05645 4.21233   1
  -8   5   8 5.17613 4.95073  -2
   0   5  16 5.17613 4.95073   1
  -8   5   8 19.3409 27.0410  -2
  -8   5   7 19.3409 27.0410  -2
   0   5  16 19.3409 27.0410   1
  -8   5   7 31.1317 18.4270  -2
  -8   5   8 31.1317 18.4270  -2
   0   5  16 31.1317 18.4270   1
   1   5  16 121.439 5.20886   1
  -9   5   5 0.11210 5.80054  -2
   2   5  16 0.11210 5.80054   1
  -9   5   4 7.23647 19.7257  -2
  -9   5   5 7.23647 19.7257  -2
   2   5  16 7.23647 19.7257   1
  -9   5   6 39.0821 23.6094  -2
  -9   5   5 39.0821 23.6094  -2
   2   5  16 39.0821 23.6094   1
   3   5  16 46.9930 5.33706   1
  -8   0  17 5.05079 5.59444   1
  -5   0  19 -10.634 7.90985  -2
  -7   0  17 -10.634 7.90985   1
  -6   0  17 2.66374 3.75813   1
  -6   0  16 19.8700 5.07691  -2
  -5   0  17 19.8700 5.07691   1
  -4   0  17 2.50024 4.14220   1
  -7   0  13 100.416 5.20906  -2
  -3   0  17 100.416 5.20906   1
  -2   0  17 3.43907 2.99381   1
  -8   0  10 596.238 8.32628  -2
  -1   0  17 596.238 8.32628   1
   0   0  17 1.08559 2.29028   1
  -9   0   7 382.765 5.51412  -2
   1   0  17 382.765 5.51412   1
   2   0  17 0.16457 2.08180   1
 -10   0   4 8.77574 3.08370  -2
   3   0  17 8.77574 3.08370   1
   4   0  17 0.37809 2.84063   1
 -11   0   1 326.184 7.42056  -2
   5   0  17 326.184 7.42056   1
   6   0  17 1.21757 3.04962   1
  12   0   2 330.094 7.47672  -2
   7   0  17 330.094 7.47672   1
  12   0   3 344.959 28.2146  -2
  12   0   2 344.959 28.2146  -2
   7   0  17 344.959 28.2146   1
  -8   1  17 209.666 6.03277   1
  -5   1  19 -4.1270 4.57927  -2
  -7   1  17 -4.1270 4.57927   1
  -6   1  17 57.9318 3.01306   1
  -6   1  16 6.32286 3.31455  -2
  -5   1  17 6.32286 3.31455   1
  -4   1  17 326.949 5.17997   1
  -7   1  13 6.65532 3.42669  -2
  -3   1  17 6.65532 3.42669   1
  -2   1  17 2.09528 1.86034   1
  -8   1  10 4.96633 2.55750  -2
  -1   1  17 4.96633 2.55750   1
   0   1  17 2.33457 1.54184   1
  -9   1   7 0.90381 2.22087  -2
   1   1  17 0.90381 2.22087   1
   2   1  17 443.051 4.54473   1
 -10   1   4 -0.5339 2.12559  -2
   3   1  17 -0.5339 2.12559   1
   4   1  17 103.112 3.06698   1
 -11   1   1 1.73563 2.76110  -2
   5   1  17 1.73563 2.76110   1
   6   1  17 8.57050 2.65578   1
  12   1   2 5.97052 4.20317  -2
   7   1  17 5.97052 4.20317   1
  12   1   2 11.4673 26.5745  -2
  12   1   1 11.4673 26.5745  -2
   7   1  17 11.4673 26.5745   1
  -8   2  17 -2.5256 4.63917   1
  -5   2  19 21.9486 4.90006  -2
  -7   2  17 21.9486 4.90006   1
  -6   2  17 -0.2718 3.38313   1
  -6   2  16 64.2109 5.89656  -2
  -5   2  17 64.2109 5.89656   1
  -4   2  17 -1.1425 2.60886   1
  -7   2  13 51.5802 5.14818  -2
  -3   2  17 51.5802 5.14818   1
  -2   2  17 3.28276 2.43624   1
  -8   2  10 1101.47 9.56424  -2
  -1   2  17 1101.47 9.56424   1
   0   2  17 -0.5323 1.75378   1
  -9   2   7 15.9640 2.53185  -2
   1   2  17 15.9640 2.53185   1
  -9   2   7 30.3894 17.6955  -2
  -9   2   8 30.3894 17.6955  -2
   1   2  17 30.3894 17.6955   1
   2   2  17 1.97962 1.96695   1
 -10   2   4 -3.8867 20.3131  -2
 -10   2   5 -3.8867 20.3131  -2
   3   2  17 -3.8867 20.3131   1
 -10   2   4 7.75529 2.42313  -2
   3   2  17 7.75529 2.42313   1
   4   2  17 1.52841 2.36785   1
 -11   2   1 64.7998 4.56477  -2
   5   2  17 64.7998 4.56477   1
 -11   2   1 66.8421 22.4834  -2
 -11   2   2 66.8421 22.4834  -2
   5   2  17 66.8421 22.4834   1
   6   2  17 9.16533 3.53263   1
  12   2   2 64.6386 5.48705  -2
   7   2  17 64.6386 5.48705   1
  12   2   2 68.9759 22.1346  -2
  12   2   3 68.9759 22.1346  -2
   7   2  17 68.9759 22.1346   1
  12   2   1 -42.073 32.9013  -2
  12   2   2 -42.073 32.9013  -2
   7   2  17 -42.073 32.9013   1
  -5   3  19 9.25837 8.52779  -2
  -7   3  17 9.25837 8.52779   1
  -5   3  18 38.1083 12.8073  -2
  -6   3  17 38.1083 12.8073   1
  -6   3  16 7.68497 6.34159  -2
  -5   3  17 7.68497 6.34159   1
  -4   3  17 86.3869 5.50378   1
  -7   3  13 0.27662 4.01383  -2
  -3   3  17 0.27662 4.01383   1
  -2   3  17 101.802 4.10792   1
  -8   3  10 4.33202 3.02616  -2
  -1   3  17 4.33202 3.02616   1
   0   3  17 19.5256 2.14046   1
  -9   3   7 4.69234 2.80169  -2
   1   3  17 4.69234 2.80169   1
   2   3  17 107.542 3.55621   1
 -10   3   4 -0.7101 3.24026  -2
   3   3  17 -0.7101 3.24026   1
   4   3  17 1.03553 3.41986   1
 -11   3   1 13.6450 4.92292  -2
   5   3  17 13.6450 4.92292   1
 -11   3   2 -23.227 25.8288  -2
 -11   3   1 -23.227 25.8288  -2
   5   3  17 -23.227 25.8288   1
   6   3  17 22.8533 4.19055   1
  -6   4  16 36.6668 7.97092  -2
  -5   4  17 36.6668 7.97092   1
  -4   4  17 -5.6078 6.54031   1
  -7   4  13 68.7529 6.16717  -2
  -3   4  17 68.7529 6.16717   1
  -2   4  17 5.34541 3.40999   1
  -8   4  10 599.661 9.10456  -2
  -1   4  17 599.661 9.10456   1
  -8   4   9 423.288 19.7927  -2
  -1   4  17 423.288 19.7927   1
  -8   4  10 552.031 26.6868  -2
  -8   4   9 552.031 26.6868  -2
  -1   4  17 552.031 26.6868   1
  -8   4   9 63.5019 18.4548  -2
   0   4  17 63.5019 18.4548   1
  -9   4   7 18.9438 4.50794  -2
   1   4  17 18.9438 4.50794   1
   2   4  17 5.15129 3.21143   1
 -10   4   4 11.7174 4.93789  -2
   3   4  17 11.7174 4.93789   1
   4   4  17 6.80941 3.52838   1
  -2   5  17 10.9790 5.16940   1
  -8   5  10 10.6787 4.97937  -2
  -1   5  17 10.6787 4.97937   1
  -8   5   9 36.3971 18.8272  -2
  -8   5  10 36.3971 18.8272  -2
  -1   5  17 36.3971 18.8272   1
  -8   5  10 -26.498 26.6082  -2
  -8   5   9 -26.498 26.6082  -2
  -1   5  17 -26.498 26.6082   1
   0   5  17 12.5692 3.58565   1
  -9   5   7 -0.6509 4.79684  -2
   1   5  17 -0.6509 4.79684   1
  -9   5   6 -19.048 19.3714  -2
  -9   5   7 -19.048 19.3714  -2
   1   5  17 -19.048 19.3714   1
  -5   0  21 47.7913 11.8945  -2
  -8   0  18 47.7913 11.8945   1
  -7   0  18 10.0083 5.66846   1
  -6   0  18 10.4299 5.66006  -2
  -6   0  18 10.4299 5.66006   1
  -5   0  18 1.27790 4.28027   1
  -7   0  15 323.316 7.73224  -2
  -4   0  18 323.316 7.73224   1
  -3   0  18 0.95598 3.77706   1
  -8   0  12 277.192 9.26739  -2
  -2   0  18 277.192 9.26739   1
  -1   0  18 0.19932 2.75344   1
  -9   0   9 30.4631 4.06615  -2
   0   0  18 30.4631 4.06615   1
   1   0  18 3.30714 2.56812   1
 -10   0   6 39.4008 4.07861  -2
   2   0  18 39.4008 4.07861   1
   3   0  18 3.22017 2.83134   1
 -11   0   3 16.1144 4.26284  -2
   4   0  18 16.1144 4.26284   1
   5   0  18 6.78542 3.94679   1
  12   0   0 30.6140 5.72324  -2
   6   0  18 30.6140 5.72324   1
  12   0   1 45.0289 24.0595  -2
  12   0   0 45.0289 24.0595  -2
   6   0  18 45.0289 24.0595   1
   7   0  18 -3.1287 4.08515   1
  -7   1  18 23.3005 3.71711   1
  -6   1  18 3.13260 4.26188  -2
  -6   1  18 3.13260 4.26188   1
  -5   1  18 38.8653 3.10442   1
  -7   1  15 5.58712 3.87713  -2
  -4   1  18 5.58712 3.87713   1
  -3   1  18 51.1493 3.10173   1
  -8   1  12 1.68789 4.06170  -2
  -2   1  18 1.68789 4.06170   1
  -1   1  18 5.97453 2.36253   1
  -9   1   9 0.06538 2.66987  -2
   0   1  18 0.06538 2.66987   1
   1   1  18 72.3603 2.55015   1
 -10   1   6 2.55997 2.76312  -2
   2   1  18 2.55997 2.76312   1
   3   1  18 93.5733 3.38668   1
 -11   1   3 -2.7818 2.62830  -2
   4   1  18 -2.7818 2.62830   1
   5   1  18 26.2754 2.58179   1
  12   1   0 5.16315 3.29162  -2
   6   1  18 5.16315 3.29162   1
   7   1  18 20.9452 3.75060   1
  -5   2  20 12.1189 17.7505  -2
  -7   2  18 12.1189 17.7505   1
  -6   2  18 6.47918 5.57800  -2
  -6   2  18 6.47918 5.57800   1
  -5   2  18 6.35387 3.55822   1
  -7   2  15 47.4532 5.03584  -2
  -4   2  18 47.4532 5.03584   1
  -3   2  18 3.13596 2.75136   1
  -8   2  12 481.030 6.35161  -2
  -2   2  18 481.030 6.35161   1
  -1   2  18 3.13793 2.12958   1
  -9   2   9 45.0085 2.85017  -2
   0   2  18 45.0085 2.85017   1
   1   2  18 0.21521 2.08268   1
 -10   2   6 55.7440 2.96810  -2
   2   2  18 55.7440 2.96810   1
   3   2  18 3.70425 2.34542   1
 -11   2   3 21.1555 2.96923  -2
   4   2  18 21.1555 2.96923   1
   5   2  18 1.13162 2.86880   1
  12   2   0 84.7360 5.24616  -2
   6   2  18 84.7360 5.24616   1
  -6   3  18 19.9769 7.60267  -2
  -6   3  18 19.9769 7.60267   1
  -5   3  18 102.918 6.37145   1
  -7   3  15 5.92991 4.82188  -2
  -4   3  18 5.92991 4.82188   1
  -3   3  18 7.30317 3.42093   1
  -8   3  12 6.01983 4.05616  -2
  -2   3  18 6.01983 4.05616   1
  -1   3  18 146.061 3.94069   1
  -9   3   9 8.87003 3.51148  -2
   0   3  18 8.87003 3.51148   1
  -9   3   8 18.8996 20.2519  -2
   1   3  18 18.8996 20.2519   1
 -10   3   6 0.91948 3.81538  -2
   2   3  18 0.91948 3.81538   1
   3   3  18 180.531 4.84358   1
 -11   3   3 -0.0770 4.74047  -2
   4   3  18 -0.0770 4.74047   1
 -11   3   4 -29.492 24.2785  -2
 -11   3   3 -29.492 24.2785  -2
   4   3  18 -29.492 24.2785   1
   5   3  18 25.6047 4.16459   1
  -7   4  15 53.8200 7.40565  -2
  -4   4  18 53.8200 7.40565   1
  -3   4  18 1.63775 5.08924   1
  -8   4  12 268.649 6.19029  -2
  -2   4  18 268.649 6.19029   1
  -8   4  11 239.418 17.6937  -2
  -2   4  18 239.418 17.6937   1
  -1   4  18 6.31705 2.88491   1
  -9   4   9 6.93406 4.45867  -2
   0   4  18 6.93406 4.45867   1
   1   4  18 -0.7063 3.28876   1
 -10   4   6 17.1353 4.79010  -2
   2   4  18 17.1353 4.79010   1
   3   4  18 1.04861 4.68243   1
  -6   0  20 53.5911 9.56764  -2
  -7   0  19 53.5911 9.56764   1
  -6   0  19 -3.5675 5.76151   1
  -7   0  17 6.48350 6.25066  -2
  -5   0  19 6.48350 6.25066   1
  -4   0  19 1.66331 3.82161   1
  -8   0  14 25.6648 6.32797  -2
  -3   0  19 25.6648 6.32797   1
  -2   0  19 -3.6939 3.72979   1
  -9   0  11 204.678 8.85701  -2
  -1   0  19 204.678 8.85701   1
   0   0  19 -0.4302 12.1632   1
 -10   0   8 87.5165 5.59383  -2
   1   0  19 87.5165 5.59383   1
   2   0  19 -3.5626 3.54495   1
 -11   0   5 64.8631 5.77630  -2
   3   0  19 64.8631 5.77630   1
   4   0  19 6.13188 3.72471   1
 -12   0   2 -2.9873 4.82689  -2
   5   0  19 -2.9873 4.82689   1
 -12   0   1 11.5057 23.2894  -2
 -12   0   2 11.5057 23.2894  -2
   5   0  19 11.5057 23.2894   1
   6   0  19 1.18322 5.04971   1
  -6   1  20 11.7912 6.73245  -2
  -7   1  19 11.7912 6.73245   1
  -6   1  19 13.0592 3.83543   1
  -7   1  17 0.77653 4.78038  -2
  -5   1  19 0.77653 4.78038   1
  -4   1  19 75.9624 3.71510   1
  -8   1  14 -0.7401 3.95964  -2
  -3   1  19 -0.7401 3.95964   1
  -2   1  19 31.7723 2.78257   1
  -9   1  11 -6.4608 4.17001  -2
  -1   1  19 -6.4608 4.17001   1
   0   1  19 10.6360 2.17553   1
 -10   1   8 2.56192 2.67673  -2
   1   1  19 2.56192 2.67673   1
   2   1  19 85.4336 3.00086   1
 -11   1   5 -0.4178 2.84421  -2
   3   1  19 -0.4178 2.84421   1
   4   1  19 18.8702 2.65576   1
 -12   1   2 2.12173 3.32093  -2
   5   1  19 2.12173 3.32093   1
   6   1  19 45.1473 4.16729   1
  -6   2  19 3.75928 4.09340   1
  -7   2  17 16.0974 6.14021  -2
  -5   2  19 16.0974 6.14021   1
  -4   2  19 1.65441 3.18083   1
  -8   2  14 32.1045 4.25450  -2
  -3   2  19 32.1045 4.25450   1
  -2   2  19 -0.1141 2.99603   1
  -9   2  11 35.8035 3.85927  -2
  -1   2  19 35.8035 3.85927   1
   0   2  19 1.58671 2.36648   1
 -10   2   8 72.2544 3.20274  -2
   1   2  19 72.2544 3.20274   1
   2   2  19 -1.0524 2.27921   1
 -11   2   5 11.5577 2.95462  -2
   3   2  19 11.5577 2.95462   1
   4   2  19 0.06400 2.64955   1
 -12   2   2 65.2361 5.89888  -2
   5   2  19 65.2361 5.89888   1
 -12   2   3 88.6609 24.0403  -2
 -12   2   2 88.6609 24.0403  -2
   5   2  19 88.6609 24.0403   1
 -12   2   2 38.2591 27.6547  -2
 -12   2   3 38.2591 27.6547  -2
   5   2  19 38.2591 27.6547   1
  -7   3  17 5.51625 5.62644  -2
  -5   3  19 5.51625 5.62644   1
  -4   3  19 1.71165 4.10019   1
  -8   3  14 -2.7238 5.21574  -2
  -3   3  19 -2.7238 5.21574   1
  -2   3  19 23.9440 3.52364   1
  -9   3  11 5.78303 4.30220  -2
  -1   3  19 5.78303 4.30220   1
   0   3  19 33.3555 2.80232   1
 -10   3   8 -1.0641 3.57946  -2
   1   3  19 -1.0641 3.57946   1
 -10   3   8 -17.026 23.0732  -2
 -10   3   7 -17.026 23.0732  -2
   1   3  19 -17.026 23.0732   1
   2   3  19 5.11935 2.84875   1
 -11   3   5 -4.7332 4.18604  -2
   3   3  19 -4.7332 4.18604   1
   4   3  19 32.3205 4.37628   1
  -2   4  19 8.53913 4.30603   1
  -9   4  11 32.6325 6.22006  -2
  -1   4  19 32.6325 6.22006   1
   0   4  19 3.89416 3.70753   1
 -10   4   8 61.5862 6.09927  -2
   1   4  19 61.5862 6.09927   1
  -7   0  19 154.404 13.1940  -2
  -6   0  20 154.404 13.1940   1
  -5   0  20 2.90766 5.06394   1
  -8   0  16 21.7467 6.77151  -2
  -4   0  20 21.7467 6.77151   1
  -3   0  20 -0.4665 4.81340   1
  -9   0  13 90.8280 7.18747  -2
  -2   0  20 90.8280 7.18747   1
  -1   0  20 0.38584 3.81191   1
 -10   0  10 -3.0625 5.35527  -2
   0   0  20 -3.0625 5.35527   1
   1   0  20 -1.5372 3.39724   1
 -11   0   7 2.20241 5.04467  -2
   2   0  20 2.20241 5.04467   1
   3   0  20 1.12957 3.45860   1
 -12   0   4 25.7037 5.28986  -2
   4   0  20 25.7037 5.28986   1
   5   0  20 -1.6966 4.33701   1
  -7   1  19 9.64883 8.42390  -2
  -6   1  20 9.64883 8.42390   1
  -5   1  20 3.22811 4.07605   1
  -8   1  16 1.22318 4.76041  -2
  -4   1  20 1.22318 4.76041   1
  -3   1  20 9.72979 3.19334   1
  -9   1  13 5.33087 4.08212  -2
  -2   1  20 5.33087 4.08212   1
  -1   1  20 35.7502 2.95400   1
 -10   1  10 6.08137 3.47869  -2
   0   1  20 6.08137 3.47869   1
 -10   1   9 114.611 23.1912  -2
   1   1  20 114.611 23.1912   1
 -11   1   7 0.75831 3.41098  -2
   2   1  20 0.75831 3.41098   1
   3   1  20 61.2712 2.98330   1
 -12   1   4 3.42635 3.77488  -2
   4   1  20 3.42635 3.77488   1
   5   1  20 109.965 4.67577   1
  -5   2  20 4.84903 4.51357   1
  -8   2  16 32.5309 5.49713  -2
  -4   2  20 32.5309 5.49713   1
  -3   2  20 -3.2844 3.02424   1
  -9   2  13 20.1942 4.14692  -2
  -2   2  20 20.1942 4.14692   1
  -1   2  20 -1.4421 2.80281   1
 -10   2  10 127.399 4.72141  -2
   0   2  20 127.399 4.72141   1
 -10   2  11 123.000 21.2070  -2
 -10   2  10 123.000 21.2070  -2
   0   2  20 123.000 21.2070   1
   1   2  20 3.68296 2.56518   1
 -11   2   7 28.7836 3.92103  -2
   2   2  20 28.7836 3.92103   1
 -11   2   6 -13.213 25.8579  -2
   3   2  20 -13.213 25.8579   1
 -12   2   4 13.0223 4.62844  -2
   4   2  20 13.0223 4.62844   1
  -8   3  15 104.327 18.9841  -2
  -3   3  20 104.327 18.9841   1
  -9   3  13 9.60301 5.58928  -2
  -2   3  20 9.60301 5.58928   1
  -1   3  20 -0.9573 3.31663   1
 -10   3  10 5.93365 5.74835  -2
   0   3  20 5.93365 5.74835   1
   1   3  20 126.431 4.74569   1
 -11   3   7 12.3315 7.16144  -2
   2   3  20 12.3315 7.16144   1
  -8   0  18 8.31269 10.3289  -2
  -5   0  21 8.31269 10.3289   1
  -4   0  21 9.11901 5.22930   1
  -9   0  15 16.5795 7.61488  -2
  -3   0  21 16.5795 7.61488   1
  -2   0  21 1.42293 4.50166   1
 -10   0  12 7.73121 6.00352  -2
  -1   0  21 7.73121 6.00352   1
   0   0  21 7.89515 4.89792   1
 -11   0   9 401.167 8.03866  -2
   1   0  21 401.167 8.03866   1
   2   0  21 -1.8095 3.86200   1
 -12   0   6 34.1130 6.79262  -2
   3   0  21 34.1130 6.79262   1
   4   0  21 0.85661 4.25759   1
  -4   1  21 23.3266 3.80557   1
  -9   1  15 5.19748 4.92960  -2
  -3   1  21 5.19748 4.92960   1
  -2   1  21 18.4550 3.24343   1
 -10   1  12 3.43395 4.46930  -2
  -1   1  21 3.43395 4.46930   1
   0   1  21 20.3445 2.90826   1
 -11   1   9 -0.8813 3.95535  -2
   1   1  21 -0.8813 3.95535   1
   2   1  21 120.630 3.96527   1
 -12   1   6 5.40464 3.94797  -2
   3   1  21 5.40464 3.94797   1
  -9   2  15 12.7846 5.60738  -2
  -3   2  21 12.7846 5.60738   1
  -2   2  21 2.64348 3.67074   1
 -10   2  12 21.2479 4.96870  -2
  -1   2  21 21.2479 4.96870   1
   0   2  21 1.76782 3.05333   1
 -11   2   9 97.4141 4.62513  -2
   1   2  21 97.4141 4.62513   1
   2   2  21 3.36459 3.17556   1
  -9   0  16 -7.6336 22.8663  -2
  -3   0  22 -7.6336 22.8663   1
 -10   0  14 36.9873 8.99123  -2
  -2   0  22 36.9873 8.99123   1
  -1   0  22 6.85833 4.82395   1
 -11   0  11 6.72753 9.04170  -2
   0   0  22 6.72753 9.04170   1
   1   0  22 -4.1510 4.04985   1
 -12   0   8 14.7722 7.58092  -2
   2   0  22 14.7722 7.58092   1
 -10   1  14 0.20327 6.41585  -2
  -2   1  22 0.20327 6.41585   1
  -1   1  22 65.2620 4.50819   1
 -11   1  11 7.48655 5.59475  -2
   0   1  22 7.48655 5.59475   1
   1   1  22 64.1859 4.17266   1
   0   0   0    0.00    0.00   0
;
_shelx_hkl_checksum              33879

####################################################################### 
# 
# This file contains crystal structure data downloaded from the 
# Cambridge Structural Database (CSD) hosted by the Cambridge 
# Crystallographic Data Centre (CCDC).
# 
# Full information about CCDC data access policies and citation 
# guidelines are available at http://www.ccdc.cam.ac.uk/access/V1 
# 
# Audit and citation data items may have been added by the CCDC. 
# Please retain this information to preserve the provenance of 
# this file and to allow appropriate attribution of the data. 
# 
#######################################################################

data_bip489_a
_database_code_depnum_ccdc_archive 'CCDC 2025037'
loop_
_audit_author_name
_audit_author_address
'Julia Beerhues'
;Universitaet Stuttgart
Germany
;
_audit_update_record             
;
2020-08-24 deposited with the CCDC.	2021-02-02 downloaded from the CCDC.
;

_audit_creation_method           SHELXL-2014/7
_shelx_SHELXL_version_number     2014/7
_chemical_name_systematic        ?
_chemical_name_common            ?
_chemical_melting_point          ?
_chemical_formula_moiety         ?
_chemical_formula_sum            'C9 H16 B2 F8 N6'
_chemical_formula_weight         381.90

loop_
_atom_type_symbol
_atom_type_description
_atom_type_scat_dispersion_real
_atom_type_scat_dispersion_imag
_atom_type_scat_source
C C 0.0033 0.0016 'International Tables Vol C Tables 4.2.6.8 and 6.1.1.4'
H H 0.0000 0.0000 'International Tables Vol C Tables 4.2.6.8 and 6.1.1.4'
B B 0.0013 0.0007 'International Tables Vol C Tables 4.2.6.8 and 6.1.1.4'
F F 0.0171 0.0103 'International Tables Vol C Tables 4.2.6.8 and 6.1.1.4'
N N 0.0061 0.0033 'International Tables Vol C Tables 4.2.6.8 and 6.1.1.4'

_space_group_crystal_system      triclinic
_space_group_IT_number           2
_space_group_name_H-M_alt        'P -1'
_space_group_name_Hall           '-P 1'

_shelx_space_group_comment       
;
The symmetry employed for this shelxl refinement is uniquely defined
by the following loop, which should always be used as a source of
symmetry information in preference to the above space-group names.
They are only intended as comments.
;

loop_
_space_group_symop_operation_xyz
'x, y, z'
'-x, -y, -z'

_cell_length_a                   7.1669(8)
_cell_length_b                   9.7427(14)
_cell_length_c                   11.6885(15)
_cell_angle_alpha                90.304(4)
_cell_angle_beta                 91.835(6)
_cell_angle_gamma                105.407(4)
_cell_volume                     786.33(18)
_cell_formula_units_Z            2
_cell_measurement_temperature    100(2)
_cell_measurement_reflns_used    2720
_cell_measurement_theta_min      2.763
_cell_measurement_theta_max      26.414

_exptl_crystal_description       block
_exptl_crystal_colour            colorless
_exptl_crystal_density_meas      ?
_exptl_crystal_density_method    ?
_exptl_crystal_density_diffrn    1.613
_exptl_crystal_F_000             388
_exptl_transmission_factor_min   ?
_exptl_transmission_factor_max   ?
_exptl_crystal_size_max          0.24
_exptl_crystal_size_mid          0.23
_exptl_crystal_size_min          0.08
_exptl_absorpt_coefficient_mu    0.167
_shelx_estimated_absorpt_T_min   ?
_shelx_estimated_absorpt_T_max   ?
_exptl_absorpt_correction_type   multi-scan
_exptl_absorpt_correction_T_min  0.7062
_exptl_absorpt_correction_T_max  0.7454
_exptl_absorpt_process_details   'Blessing, 1995'
_exptl_absorpt_special_details   ?
_diffrn_ambient_temperature      100(2)
_diffrn_radiation_wavelength     0.71073
_diffrn_radiation_type           MoK\a
_diffrn_source                   ?
_diffrn_measurement_device_type  'Bruker Venture D8'
_diffrn_measurement_method       'omega + phi scans'
_diffrn_detector_area_resol_mean ?
_diffrn_reflns_number            13141
_diffrn_reflns_av_unetI/netI     0.0235
_diffrn_reflns_av_R_equivalents  0.0287
_diffrn_reflns_limit_h_min       -8
_diffrn_reflns_limit_h_max       8
_diffrn_reflns_limit_k_min       -12
_diffrn_reflns_limit_k_max       12
_diffrn_reflns_limit_l_min       -14
_diffrn_reflns_limit_l_max       14
_diffrn_reflns_theta_min         2.763
_diffrn_reflns_theta_max         26.414
_diffrn_reflns_theta_full        25.242
_diffrn_measured_fraction_theta_max 0.996
_diffrn_measured_fraction_theta_full 0.999
_diffrn_reflns_Laue_measured_fraction_max 0.996
_diffrn_reflns_Laue_measured_fraction_full 0.999
_diffrn_reflns_point_group_measured_fraction_max 0.996
_diffrn_reflns_point_group_measured_fraction_full 0.999
_reflns_number_total             3208
_reflns_number_gt                2720
_reflns_threshold_expression     'I > 2\s(I)'
_reflns_Friedel_coverage         0.000
_reflns_Friedel_fraction_max     .
_reflns_Friedel_fraction_full    .

_reflns_special_details          
;
 Reflections were merged by SHELXL according to the crystal
 class for the calculation of statistics and refinement.
 
 _reflns_Friedel_fraction is defined as the number of unique
 Friedel pairs measured divided by the number that would be
 possible theoretically, ignoring centric projections and
 systematic absences.
;

_computing_data_collection       'APEX2 (Bruker, 2012)'
_computing_cell_refinement       'APEX2 (Bruker, 2012)'
_computing_data_reduction        'Saint + (Bruker, 2009)'
_computing_structure_solution    'intrinsic phasing'
_computing_structure_refinement  'SHELXL-2014/7 (Sheldrick, 2014)'
_computing_molecular_graphics    'Diamond 3D, Version 4.0 (Brandenburg, 2014)'
_computing_publication_material  shelxle
_refine_special_details          ?
_refine_ls_structure_factor_coef Fsqd
_refine_ls_matrix_type           full
_refine_ls_weighting_scheme      calc
_refine_ls_weighting_details     
'w=1/[\s^2^(Fo^2^)+(0.0399P)^2^+0.4117P] where P=(Fo^2^+2Fc^2^)/3'
_atom_sites_solution_primary     ?
_atom_sites_solution_secondary   ?
_atom_sites_solution_hydrogens   geom
_refine_ls_hydrogen_treatment    constr
_refine_ls_extinction_method     none
_refine_ls_extinction_coef       .
_refine_ls_number_reflns         3208
_refine_ls_number_parameters     230
_refine_ls_number_restraints     0
_refine_ls_R_factor_all          0.0418
_refine_ls_R_factor_gt           0.0327
_refine_ls_wR_factor_ref         0.0827
_refine_ls_wR_factor_gt          0.0779
_refine_ls_goodness_of_fit_ref   1.018
_refine_ls_restrained_S_all      1.018
_refine_ls_shift/su_max          0.000
_refine_ls_shift/su_mean         0.000

loop_
_atom_site_label
_atom_site_type_symbol
_atom_site_fract_x
_atom_site_fract_y
_atom_site_fract_z
_atom_site_U_iso_or_equiv
_atom_site_adp_type
_atom_site_occupancy
_atom_site_site_symmetry_order
_atom_site_calc_flag
_atom_site_refinement_flags_posn
_atom_site_refinement_flags_adp
_atom_site_refinement_flags_occupancy
_atom_site_disorder_assembly
_atom_site_disorder_group
F1 F 0.79565(12) 0.39838(9) 0.95758(8) 0.0202(2) Uani 1 1 d . . . . .
C1 C 0.58835(19) 0.32985(14) 0.66854(12) 0.0115(3) Uani 1 1 d . . . . .
H1 H 0.6557 0.4251 0.6517 0.014 Uiso 1 1 calc R U . . .
N1 N 0.39941(16) 0.14176(12) 0.74041(10) 0.0103(2) Uani 1 1 d . . . . .
B1 B 0.8170(2) 0.25999(16) 0.95757(14) 0.0129(3) Uani 1 1 d . . . . .
B2 B 0.2060(2) 0.28778(18) 0.45076(14) 0.0160(3) Uani 1 1 d . . . . .
C2 C 0.45485(19) 0.28553(14) 0.75059(11) 0.0099(3) Uani 1 1 d . . . . .
F2 F 0.63622(11) 0.16491(8) 0.97459(7) 0.01631(19) Uani 1 1 d . . . . .
N2 N 0.49005(17) 0.09354(12) 0.65880(10) 0.0128(2) Uani 1 1 d . . . . .
F3 F 0.88556(13) 0.22954(9) 0.85268(8) 0.0227(2) Uani 1 1 d . . . . .
C3 C 0.3781(2) 0.36388(14) 0.84034(12) 0.0120(3) Uani 1 1 d . . . . .
H3A H 0.2349 0.3321 0.8369 0.014 Uiso 1 1 calc R U . . .
H3AB H 0.4231 0.3398 0.9167 0.014 Uiso 1 1 calc R U . . .
N3 N 0.60434(16) 0.20978(12) 0.61644(10) 0.0114(2) Uani 1 1 d . . . . .
F4 F 0.94767(13) 0.24689(10) 1.04503(8) 0.0248(2) Uani 1 1 d . . . . .
C4 C 0.44144(19) 0.52166(14) 0.82618(11) 0.0101(3) Uani 1 1 d . . . . .
N4 N 0.32325(16) 0.59774(12) 0.78177(9) 0.0102(2) Uani 1 1 d . . . . .
F6 F 0.18067(14) 0.20817(11) 0.54923(9) 0.0331(3) Uani 1 1 d . . . . .
C6 C 0.2519(2) 0.04078(15) 0.80403(13) 0.0165(3) Uani 1 1 d . . . . .
H6A H 0.1394 0.0788 0.8127 0.025 Uiso 1 1 calc R U . . .
H6B H 0.3054 0.0263 0.8798 0.025 Uiso 1 1 calc R U . . .
H6C H 0.2121 -0.0503 0.7622 0.025 Uiso 1 1 calc R U . . .
N6 N 0.58234(16) 0.74800(12) 0.82452(10) 0.0107(2) Uani 1 1 d . . . . .
F5 F 0.39814(13) 0.31929(11) 0.41836(8) 0.0284(2) Uani 1 1 d . . . . .
C5 C 0.6124(2) 0.62084(14) 0.85345(11) 0.0109(3) Uani 1 1 d . . . . .
H5 H 0.7275 0.6040 0.8858 0.013 Uiso 1 1 calc R U . . .
N5 N 0.40722(16) 0.73566(12) 0.78076(10) 0.0118(2) Uani 1 1 d . . . . .
F8 F 0.08338(14) 0.21446(10) 0.36274(8) 0.0270(2) Uani 1 1 d . . . . .
C8 C 0.1223(2) 0.54521(15) 0.73782(13) 0.0163(3) Uani 1 1 d . . . . .
H8A H 0.0734 0.6260 0.7142 0.024 Uiso 1 1 calc R U . . .
H8B H 0.0419 0.4930 0.7980 0.024 Uiso 1 1 calc R U . . .
H8C H 0.1176 0.4816 0.6719 0.024 Uiso 1 1 calc R U . . .
C9 C 0.7170(2) 0.88982(14) 0.83732(13) 0.0157(3) Uani 1 1 d . . . . .
H9A H 0.7442 0.9319 0.7617 0.024 Uiso 1 1 calc R U . . .
H9B H 0.8380 0.8821 0.8748 0.024 Uiso 1 1 calc R U . . .
H9C H 0.6591 0.9504 0.8840 0.024 Uiso 1 1 calc R U . . .
F7 F 0.15875(13) 0.41615(9) 0.47099(8) 0.0247(2) Uani 1 1 d . . . . .
C7 C 0.7277(2) 0.19759(16) 0.52127(13) 0.0181(3) Uani 1 1 d . . . . .
H7A H 0.6464 0.1621 0.4527 0.027 Uiso 1 1 calc R U . . .
H7B H 0.8045 0.1312 0.5415 0.027 Uiso 1 1 calc R U . . .
H7C H 0.8146 0.2913 0.5059 0.027 Uiso 1 1 calc R U . . .

loop_
_atom_site_aniso_label
_atom_site_aniso_U_11
_atom_site_aniso_U_22
_atom_site_aniso_U_33
_atom_site_aniso_U_23
_atom_site_aniso_U_13
_atom_site_aniso_U_12
F1 0.0213(5) 0.0114(4) 0.0283(5) 0.0003(3) -0.0023(4) 0.0055(4)
C1 0.0114(6) 0.0096(6) 0.0128(7) -0.0003(5) -0.0009(5) 0.0016(5)
N1 0.0103(5) 0.0096(5) 0.0111(6) 0.0006(4) -0.0004(4) 0.0027(4)
B1 0.0106(7) 0.0123(7) 0.0160(8) 0.0011(6) -0.0004(6) 0.0033(6)
B2 0.0155(8) 0.0207(8) 0.0127(8) 0.0008(6) -0.0014(6) 0.0067(7)
C2 0.0099(6) 0.0095(6) 0.0103(6) -0.0001(5) -0.0031(5) 0.0028(5)
F2 0.0131(4) 0.0154(4) 0.0183(4) 0.0006(3) 0.0022(3) -0.0002(3)
N2 0.0132(6) 0.0123(6) 0.0133(6) -0.0005(5) 0.0000(5) 0.0039(5)
F3 0.0217(5) 0.0230(5) 0.0231(5) -0.0006(4) 0.0098(4) 0.0045(4)
C3 0.0128(7) 0.0100(6) 0.0131(7) 0.0014(5) 0.0025(5) 0.0029(5)
N3 0.0096(5) 0.0129(6) 0.0112(6) -0.0009(4) -0.0003(4) 0.0021(5)
F4 0.0193(5) 0.0245(5) 0.0298(5) 0.0050(4) -0.0109(4) 0.0055(4)
C4 0.0121(6) 0.0121(6) 0.0075(6) 0.0003(5) 0.0023(5) 0.0054(5)
N4 0.0107(6) 0.0109(5) 0.0096(6) 0.0001(4) -0.0001(4) 0.0036(4)
F6 0.0209(5) 0.0436(6) 0.0304(6) 0.0211(5) -0.0061(4) 0.0014(4)
C6 0.0165(7) 0.0100(6) 0.0218(8) 0.0030(6) 0.0058(6) 0.0007(5)
N6 0.0112(6) 0.0101(5) 0.0111(6) -0.0010(4) 0.0007(4) 0.0033(4)
F5 0.0171(5) 0.0516(6) 0.0200(5) 0.0009(4) 0.0031(4) 0.0148(4)
C5 0.0123(7) 0.0111(6) 0.0108(6) 0.0007(5) 0.0013(5) 0.0056(5)
N5 0.0119(6) 0.0121(6) 0.0123(6) 0.0002(4) 0.0010(4) 0.0044(5)
F8 0.0272(5) 0.0318(5) 0.0243(5) -0.0116(4) -0.0109(4) 0.0135(4)
C8 0.0108(7) 0.0178(7) 0.0194(7) 0.0008(6) -0.0041(6) 0.0028(6)
C9 0.0147(7) 0.0094(6) 0.0219(8) -0.0022(6) 0.0004(6) 0.0014(5)
F7 0.0211(5) 0.0193(5) 0.0331(5) -0.0050(4) 0.0038(4) 0.0039(4)
C7 0.0169(7) 0.0226(8) 0.0157(7) -0.0019(6) 0.0056(6) 0.0063(6)

_geom_special_details            
;
 All esds (except the esd in the dihedral angle between two l.s. planes)
 are estimated using the full covariance matrix.  The cell esds are taken
 into account individually in the estimation of esds in distances, angles
 and torsion angles; correlations between esds in cell parameters are only
 used when they are defined by crystal symmetry.  An approximate (isotropic)
 treatment of cell esds is used for estimating esds involving l.s. planes.
;

loop_
_geom_bond_atom_site_label_1
_geom_bond_atom_site_label_2
_geom_bond_distance
_geom_bond_site_symmetry_2
_geom_bond_publ_flag
F1 B1 1.3968(17) . ?
C1 N3 1.3493(18) . ?
C1 C2 1.3657(19) . ?
C1 H1 0.9500 . ?
N1 N2 1.3227(16) . ?
N1 C2 1.3541(17) . ?
N1 C6 1.4643(17) . ?
B1 F4 1.3935(18) . ?
B1 F3 1.3944(18) . ?
B1 F2 1.3991(17) . ?
B2 F6 1.3811(19) . ?
B2 F8 1.3934(19) . ?
B2 F5 1.3945(19) . ?
B2 F7 1.4005(19) . ?
C2 C3 1.4956(18) . ?
N2 N3 1.3182(16) . ?
C3 C4 1.4944(18) . ?
C3 H3A 0.9900 . ?
C3 H3AB 0.9900 . ?
N3 C7 1.4664(17) . ?
C4 N4 1.3586(17) . ?
C4 C5 1.371(2) . ?
N4 N5 1.3186(16) . ?
N4 C8 1.4689(17) . ?
C6 H6A 0.9800 . ?
C6 H6B 0.9800 . ?
C6 H6C 0.9800 . ?
N6 N5 1.3151(16) . ?
N6 C5 1.3555(17) . ?
N6 C9 1.4639(18) . ?
C5 H5 0.9500 . ?
C8 H8A 0.9800 . ?
C8 H8B 0.9800 . ?
C8 H8C 0.9800 . ?
C9 H9A 0.9800 . ?
C9 H9B 0.9800 . ?
C9 H9C 0.9800 . ?
C7 H7A 0.9800 . ?
C7 H7B 0.9800 . ?
C7 H7C 0.9800 . ?

loop_
_geom_angle_atom_site_label_1
_geom_angle_atom_site_label_2
_geom_angle_atom_site_label_3
_geom_angle
_geom_angle_site_symmetry_1
_geom_angle_site_symmetry_3
_geom_angle_publ_flag
N3 C1 C2 105.43(12) . . ?
N3 C1 H1 127.3 . . ?
C2 C1 H1 127.3 . . ?
N2 N1 C2 112.60(11) . . ?
N2 N1 C6 119.27(11) . . ?
C2 N1 C6 128.07(12) . . ?
F4 B1 F3 109.34(12) . . ?
F4 B1 F1 109.77(12) . . ?
F3 B1 F1 109.83(12) . . ?
F4 B1 F2 109.90(12) . . ?
F3 B1 F2 109.36(12) . . ?
F1 B1 F2 108.63(11) . . ?
F6 B2 F8 110.05(13) . . ?
F6 B2 F5 110.73(12) . . ?
F8 B2 F5 110.22(13) . . ?
F6 B2 F7 109.29(13) . . ?
F8 B2 F7 108.17(12) . . ?
F5 B2 F7 108.32(13) . . ?
N1 C2 C1 105.19(12) . . ?
N1 C2 C3 122.23(12) . . ?
C1 C2 C3 132.54(12) . . ?
N3 N2 N1 103.91(10) . . ?
C4 C3 C2 112.54(11) . . ?
C4 C3 H3A 109.1 . . ?
C2 C3 H3A 109.1 . . ?
C4 C3 H3AB 109.1 . . ?
C2 C3 H3AB 109.1 . . ?
H3A C3 H3AB 107.8 . . ?
N2 N3 C1 112.86(11) . . ?
N2 N3 C7 119.43(11) . . ?
C1 N3 C7 127.70(12) . . ?
N4 C4 C5 104.95(11) . . ?
N4 C4 C3 123.00(12) . . ?
C5 C4 C3 132.04(12) . . ?
N5 N4 C4 112.64(11) . . ?
N5 N4 C8 119.01(11) . . ?
C4 N4 C8 128.35(12) . . ?
N1 C6 H6A 109.5 . . ?
N1 C6 H6B 109.5 . . ?
H6A C6 H6B 109.5 . . ?
N1 C6 H6C 109.5 . . ?
H6A C6 H6C 109.5 . . ?
H6B C6 H6C 109.5 . . ?
N5 N6 C5 112.66(11) . . ?
N5 N6 C9 119.12(11) . . ?
C5 N6 C9 128.22(12) . . ?
N6 C5 C4 105.37(12) . . ?
N6 C5 H5 127.3 . . ?
C4 C5 H5 127.3 . . ?
N6 N5 N4 104.37(10) . . ?
N4 C8 H8A 109.5 . . ?
N4 C8 H8B 109.5 . . ?
H8A C8 H8B 109.5 . . ?
N4 C8 H8C 109.5 . . ?
H8A C8 H8C 109.5 . . ?
H8B C8 H8C 109.5 . . ?
N6 C9 H9A 109.5 . . ?
N6 C9 H9B 109.5 . . ?
H9A C9 H9B 109.5 . . ?
N6 C9 H9C 109.5 . . ?
H9A C9 H9C 109.5 . . ?
H9B C9 H9C 109.5 . . ?
N3 C7 H7A 109.5 . . ?
N3 C7 H7B 109.5 . . ?
H7A C7 H7B 109.5 . . ?
N3 C7 H7C 109.5 . . ?
H7A C7 H7C 109.5 . . ?
H7B C7 H7C 109.5 . . ?

_refine_diff_density_max         0.250
_refine_diff_density_min         -0.315
_refine_diff_density_rms         0.054

_shelx_res_file                  
;

    bip489_a.res created by SHELXL-2014/7

TITL bip489_a.res in P-1
REM Old TITL bip489 in P-1
REM SHELXT solution in P-1
REM R1 0.118,  Rweak 0.006,  Alpha 0.035,  Orientation as input
REM Formula found by SHELXT:  C13 B2 F8 N2
CELL  0.71073   7.1669   9.7427  11.6885   90.304   91.835  105.407
ZERR    2.000   0.0008   0.0014   0.0015    0.004    0.006    0.004
LATT  1
SFAC C H B F N
UNIT 18 32 4 16 12
TEMP -173.160
L.S. 10
BOND $H
LIST 4
ACTA
FMAP 2
PLAN 20
WGHT    0.039900    0.411700
FVAR       1.02828
F1    4    0.795653    0.398377    0.957581    11.00000    0.02125    0.01140 =
         0.02831    0.00035   -0.00228    0.00545
C1    1    0.588354    0.329850    0.668538    11.00000    0.01136    0.00958 =
         0.01278   -0.00027   -0.00093    0.00163
AFIX  43
H1    2    0.655714    0.425074    0.651709    11.00000   -1.20000
AFIX   0
N1    5    0.399410    0.141757    0.740409    11.00000    0.01029    0.00956 =
         0.01107    0.00060   -0.00037    0.00268
B1    3    0.817021    0.259990    0.957566    11.00000    0.01058    0.01231 =
         0.01597    0.00109   -0.00041    0.00326
B2    3    0.205964    0.287781    0.450758    11.00000    0.01551    0.02072 =
         0.01271    0.00081   -0.00137    0.00666
C2    1    0.454852    0.285532    0.750586    11.00000    0.00987    0.00947 =
         0.01031   -0.00009   -0.00305    0.00279
F2    4    0.636220    0.164911    0.974591    11.00000    0.01311    0.01538 =
         0.01826    0.00058    0.00217   -0.00019
N2    5    0.490049    0.093542    0.658797    11.00000    0.01317    0.01231 =
         0.01328   -0.00046    0.00001    0.00390
F3    4    0.885558    0.229542    0.852684    11.00000    0.02174    0.02301 =
         0.02315   -0.00064    0.00978    0.00455
C3    1    0.378145    0.363877    0.840338    11.00000    0.01280    0.01001 =
         0.01313    0.00137    0.00252    0.00289
AFIX  23
H3A   2    0.234877    0.332054    0.836892    11.00000   -1.20000
H3AB  2    0.423081    0.339837    0.916747    11.00000   -1.20000
AFIX   0
N3    5    0.604340    0.209778    0.616437    11.00000    0.00958    0.01289 =
         0.01124   -0.00089   -0.00026    0.00214
F4    4    0.947671    0.246889    1.045028    11.00000    0.01926    0.02446 =
         0.02976    0.00502   -0.01087    0.00545
C4    1    0.441439    0.521658    0.826179    11.00000    0.01214    0.01212 =
         0.00747    0.00026    0.00230    0.00540
N4    5    0.323249    0.597741    0.781773    11.00000    0.01068    0.01090 =
         0.00955    0.00011   -0.00008    0.00363
F6    4    0.180667    0.208172    0.549234    11.00000    0.02094    0.04355 =
         0.03037    0.02110   -0.00613    0.00139
C6    1    0.251885    0.040776    0.804030    11.00000    0.01651    0.00995 =
         0.02185    0.00297    0.00582    0.00067
AFIX 137
H6A   2    0.139394    0.078755    0.812667    11.00000   -1.50000
H6B   2    0.305449    0.026317    0.879827    11.00000   -1.50000
H6C   2    0.212079   -0.050325    0.762176    11.00000   -1.50000
AFIX   0
N6    5    0.582342    0.748001    0.824516    11.00000    0.01118    0.01010 =
         0.01105   -0.00101    0.00072    0.00331
F5    4    0.398136    0.319295    0.418359    11.00000    0.01706    0.05157 =
         0.02000    0.00085    0.00308    0.01482
C5    1    0.612410    0.620840    0.853447    11.00000    0.01234    0.01112 =
         0.01082    0.00067    0.00129    0.00557
AFIX  43
H5    2    0.727512    0.604022    0.885757    11.00000   -1.20000
AFIX   0
N5    5    0.407218    0.735661    0.780757    11.00000    0.01187    0.01208 =
         0.01233    0.00019    0.00100    0.00441
F8    4    0.083381    0.214459    0.362737    11.00000    0.02722    0.03182 =
         0.02434   -0.01159   -0.01086    0.01354
C8    1    0.122321    0.545210    0.737823    11.00000    0.01084    0.01780 =
         0.01942    0.00079   -0.00414    0.00282
AFIX 137
H8A   2    0.073435    0.625963    0.714222    11.00000   -1.50000
H8B   2    0.041855    0.492974    0.798015    11.00000   -1.50000
H8C   2    0.117623    0.481647    0.671909    11.00000   -1.50000
AFIX   0
C9    1    0.717017    0.889820    0.837324    11.00000    0.01472    0.00937 =
         0.02185   -0.00223    0.00040    0.00137
AFIX 137
H9A   2    0.744161    0.931931    0.761679    11.00000   -1.50000
H9B   2    0.837981    0.882058    0.874836    11.00000   -1.50000
H9C   2    0.659064    0.950410    0.884031    11.00000   -1.50000
AFIX   0
F7    4    0.158751    0.416147    0.470985    11.00000    0.02105    0.01926 =
         0.03311   -0.00503    0.00384    0.00393
C7    1    0.727692    0.197585    0.521269    11.00000    0.01691    0.02258 =
         0.01574   -0.00190    0.00560    0.00631
AFIX 137
H7A   2    0.646405    0.162128    0.452749    11.00000   -1.50000
H7B   2    0.804518    0.131171    0.541510    11.00000   -1.50000
H7C   2    0.814586    0.291307    0.505946    11.00000   -1.50000
REM #####
AFIX   0
HKLF 4

REM  bip489_a.res in P-1
REM R1 =  0.0327 for    2720 Fo > 4sig(Fo)  and  0.0418 for all    3208 data
REM    230 parameters refined using      0 restraints

END

WGHT      0.0354      0.4018

REM Highest difference peak  0.250,  deepest hole -0.315,  1-sigma level  0.054
Q1    1   0.4203  0.3223  0.7924  11.00000  0.05    0.25
Q2    1   0.3692  0.2268  0.4235  11.00000  0.05    0.23
Q3    1   0.5714  0.3103  0.7441  11.00000  0.05    0.19
Q4    1   0.1803  0.3772  0.5413  11.00000  0.05    0.19
Q5    1   0.5238  0.5643  0.8592  11.00000  0.05    0.18
Q6    1   0.4207  0.4431  0.8336  11.00000  0.05    0.18
Q7    1   0.4833  0.3176  0.6923  11.00000  0.05    0.18
Q8    1   0.2699  0.1426  0.4579  11.00000  0.05    0.18
Q9    1   0.8129  0.5392  0.7415  11.00000  0.05    0.16
Q10   1   0.3016 -0.0317  0.8458  11.00000  0.05    0.16
Q11   1   0.4332  0.2227  0.7612  11.00000  0.05    0.15
Q12   1   0.8365  0.5968  0.7897  11.00000  0.05    0.15
Q13   1   0.0838  0.4771  0.5433  11.00000  0.05    0.15
Q14   1   0.9014  1.0495  0.9591  11.00000  0.05    0.15
Q15   1   0.2232  0.5685  0.7603  11.00000  0.05    0.15
Q16   1   0.8475  0.2410  0.5463  11.00000  0.05    0.15
Q17   1   0.8285  0.3584  0.6769  11.00000  0.05    0.14
Q18   1   0.5964  0.1158  0.3465  11.00000  0.05    0.14
Q19   1   0.2464  0.0847  0.8879  11.00000  0.05    0.14
Q20   1   0.0267  0.3848  0.8712  11.00000  0.05    0.13
;
_shelx_res_checksum              85019

_shelx_hkl_file                  
;
  -1   0   0 2755.72   53.89
   1   0   0 2645.74   53.79
  -2   0   0   55.99    3.10
  -2   0   0   52.29    2.20
   2   0   0   57.09    2.30
   2   0   0   56.59    3.20
  -3   0   0  260.17    7.10
  -3   0   0  255.47    8.70
   3   0   0  250.77    7.00
   3   0   0  262.67    7.40
   3   0   0  259.27    8.90
  -4   0   0 2430.26   50.19
   4   0   0 2415.46   53.69
   4   0   0 2436.06   50.29
   4   0   0 2450.85   50.79
  -5   0   0  946.21   22.20
   5   0   0  937.01   22.20
   5   0   0  926.91   25.90
   5   0   0  972.50   23.00
  -6   0   0  311.27   10.40
   6   0   0  296.97   10.30
   6   0   0  290.27   13.60
   6   0   0  326.07   11.10
  -7   0   0    2.00    3.40
   7   0   0    2.50    3.70
   7   0   0    2.60    5.50
   7   0   0    3.20    3.40
   8   0   0   -1.00    6.90
   8   0   0   -5.80    5.30
   8  -1   0   70.19    8.40
   8  -1   0   67.29    8.30
   8  -1   0   73.89   10.40
   7  -1   0   19.30    3.70
   7  -1   0   20.10    6.90
   7  -1   0   24.30    4.30
  -7   1   0   15.30    3.90
   6  -1   0   30.80    5.00
   6  -1   0   29.80    3.80
   6  -1   0   34.10    3.90
   5  -1   0  116.19    7.60
   5  -1   0  122.99    5.50
   5  -1   0  115.19    5.40
  -5   1   0  126.49    5.70
   4  -1   0   29.60    2.80
   4  -1   0   29.40    3.90
   4  -1   0   31.80    2.60
  -4   1   0   29.70    2.80
   3  -1   0  268.57    8.80
   3  -1   0  257.97    6.90
  -3   1   0  257.77    7.30
   2  -1   0   90.39    3.10
   2  -1   0   92.79    2.80
   2  -1   0   87.59    2.30
  -2   1   0   91.19    2.50
  -2   1   0   90.29    3.20
  -1   1   0   15.10    0.80
  -1   1   0   15.20    1.00
  -1  -1   0   15.10    0.80
  -1  -1   0   14.80    1.50
  -1  -1   0   15.40    0.60
   1   1   0   14.10    0.70
   1   1   0   13.50    0.90
   1   1   0   13.20    1.50
  -2  -1   0    3.40    0.70
  -2  -1   0    4.20    1.30
   2   1   0    3.10    1.30
   2   1   0    3.30    0.70
  -3  -1   0  131.49    4.40
  -3  -1   0  137.69    6.40
   3   1   0  138.49    6.40
   3   1   0  133.29    4.50
  -4  -1   0 1913.71   43.40
  -4  -1   0 1882.11   39.80
   4   1   0 1928.51   43.90
   4   1   0 1913.71   40.00
  -5  -1   0  331.57    9.70
   5   1   0  306.07   12.90
   5   1   0  330.17    9.80
   5   1   0  311.17   10.80
  -6  -1   0    0.50    2.70
   6   1   0    3.30    2.40
   6   1   0   -1.60    3.80
   6   1   0    6.80    3.50
  -7  -1   0   27.10    4.50
   7   1   0   30.40    5.60
   7   1   0   29.90    7.60
   7   1   0   25.80    4.40
   8   1   0   46.00    6.50
   8   1   0   36.60    8.60
   8   1   0   39.80    7.10
   8  -2   0    1.30    4.30
   8  -2   0    9.50    4.20
   8  -2   0    2.20    6.20
  -8   2   0   12.40    4.90
   7  -2   0  173.78    8.10
   7  -2   0  176.68    8.60
  -7   2   0  174.08    9.20
   6  -2   0  104.39    5.90
   6  -2   0   82.59    8.00
   6  -2   0  106.59    5.60
  -6   2   0   94.29    6.20
   5  -2   0   55.99    5.90
   5  -2   0   65.79    4.20
   5  -2   0   67.69    3.90
  -5   2   0   69.19    4.70
   4  -2   0 1364.26   28.50
   4  -2   0 1356.46   32.20
   4  -2   0 1355.86   29.80
  -4   2   0 1330.57   29.90
  -4   2   0 1373.66   28.20
   3  -2   0  915.51   20.60
  -3   2   0  942.21   20.90
  -3   2   0  943.51   19.70
   2  -2   0    2.70    0.90
   2  -2   0    3.90    0.60
   2  -2   0    4.30    1.10
  -2   2   0    2.40    0.70
  -2   2   0    3.00    1.00
   1  -2   0  219.48    5.50
   1  -2   0  216.38    5.90
   1  -2   0  217.18    5.20
  -1   2   0  215.28    5.50
  -1   2   0  219.48    6.00
   0   2   0 9054.99  192.18
   0   2   0 9094.09  200.68
  -1  -2   0   10.40    0.80
  -1  -2   0    9.10    1.50
   1   2   0    5.80    1.20
   1   2   0    8.70    1.30
   1   2   0   11.50    1.00
  -2  -2   0 2135.19   42.60
  -2  -2   0 2155.28   45.70
   2   2   0 2102.99   42.50
   2   2   0 2167.68   45.80
  -3  -2   0  194.98    5.50
  -3  -2   0  194.28    8.10
   3   2   0  196.98    8.20
   3   2   0  190.28    5.70
  -4  -2   0  576.64   18.10
  -4  -2   0  625.64   14.50
   4   2   0  625.04   18.60
   4   2   0  615.14   14.70
  -5  -2   0 1061.49   23.80
  -5  -2   0 1008.70   28.40
   5   2   0 1077.59   24.30
   5   2   0 1041.00   29.00
  -6  -2   0  564.84   28.00
  -6  -2   0  557.34   15.10
   6   2   0  542.15   15.30
   6   2   0  559.04   17.70
   6   2   0  534.25   20.10
  -7  -2   0   18.70    4.10
   7   2   0   31.50    7.50
   7   2   0   22.10    6.20
   7   2   0   28.70    4.50
  -8  -2   0   65.09    7.40
   8   2   0   72.49    9.60
   8   2   0   67.99   10.90
   8  -3   0  297.17   17.00
   8  -3   0  285.77   12.70
  -8   3   0  254.27   13.00
   7  -3   0  151.78    8.30
  -7   3   0  141.79    9.90
   6  -3   0   18.90    4.40
   6  -3   0   10.30    2.50
  -6   3   0   12.80    3.10
  -6   3   0   11.90    2.20
   5  -3   0  251.17    8.80
   5  -3   0  258.57   10.90
  -5   3   0  253.17    7.50
  -5   3   0  266.17    9.40
   4  -3   0  399.36   11.20
  -4   3   0  402.66   11.50
  -4   3   0  409.36   10.30
   3  -3   0  288.37    8.30
   3  -3   0  288.77    7.10
   3  -3   0  292.47    9.20
  -3   3   0  294.77    7.70
  -3   3   0  297.27    8.60
   2  -3   0   40.70    2.90
   2  -3   0   43.60    2.00
   2  -3   0   43.30    2.40
  -2   3   0   45.20    2.90
  -2   3   0   46.70    2.10
  -2   3   0   43.00    2.60
  -2   3   0   40.60    2.30
   1  -3   0   34.40    1.90
   1  -3   0   33.80    2.30
  -1   3   0   35.10    2.00
  -1   3   0   31.60    2.30
   0  -3   0  322.17    7.60
   0  -3   0  336.17    7.60
   0  -3   0  325.47    9.20
   0  -3   0  349.17    9.20
   0   3   0  324.47    8.90
   0   3   0  318.27    9.10
   0   3   0  333.97    8.00
  -1  -3   0 1203.28   27.00
  -1  -3   0 1220.68   24.60
  -1  -3   0 1270.67   27.40
   1   3   0 1222.08   25.10
   1   3   0 1121.29   27.00
  -2  -3   0    1.90    1.70
   2   3   0    2.20    1.00
   2   3   0    1.30    1.40
   2   3   0   -1.30    1.20
  -3  -3   0  133.79    4.20
  -3  -3   0  132.69    7.20
   3   3   0  137.69    6.80
   3   3   0  124.09    7.00
  -4  -3   0    2.50    1.30
  -4  -3   0    5.90    3.10
   4   3   0    0.30    2.90
  -5  -3   0  176.18   10.50
  -5  -3   0  189.28    6.60
   5   3   0  179.48   10.70
  -6  -3   0   21.70    3.40
   6   3   0   18.70    4.70
   6   3   0   19.00    7.30
  -7  -3   0   60.69    9.20
   7   3   0   89.99   11.00
   7   3   0   59.39    8.30
   8  -4   0  337.87   18.00
   8  -4   0  311.87   13.60
  -8   4   0  315.87   14.50
   7  -4   0   -1.10    5.60
   7  -4   0    3.80    3.30
   6  -4   0  326.77   14.20
   6  -4   0  341.17   11.60
  -6   4   0  352.56   12.10
  -6   4   0  342.77   10.20
   5  -4   0    0.90    1.60
   5  -4   0    0.40    2.60
  -5   4   0   -0.20    1.60
  -5   4   0    4.10    2.50
   4  -4   0   18.60    2.20
   4  -4   0   24.00    3.60
  -4   4   0   15.40    2.20
  -4   4   0   21.60    2.60
   3  -4   0  247.68    6.60
   3  -4   0  251.97    7.80
   3  -4   0  255.87    8.70
  -3   4   0  246.68    8.00
  -3   4   0  247.48    7.40
   2  -4   0  142.79    4.90
   2  -4   0  143.69    4.40
   2  -4   0  140.69    5.70
  -2   4   0  135.29    5.20
  -2   4   0  144.29    4.90
  -2   4   0  135.49    5.60
   1  -4   0 4544.25   92.29
   1  -4   0 4778.02   94.19
   1  -4   0 4657.73   92.59
  -1   4   0 4565.74   92.79
  -1   4   0 4797.62   94.19
  -1   4   0 4702.93   92.99
   0  -4   0  129.49    3.90
   0  -4   0  130.99    5.60
   0  -4   0  128.69    4.00
   0  -4   0  134.39    5.50
   0   4   0  124.99    5.30
   0   4   0  132.89    4.60
  -1  -4   0   -1.10    1.40
  -1  -4   0    0.40    0.50
  -1  -4   0    0.40    1.50
   1   4   0   -0.40    1.20
   1   4   0    0.10    1.50
   1   4   0    1.20    1.00
  -2  -4   0 2986.80   63.29
   2   4   0 2972.00   59.59
   2   4   0 2972.10   63.09
   2   4   0 2866.11   62.99
  -3  -4   0  191.08    9.30
   3   4   0  209.98    9.50
   3   4   0  216.68    6.50
   3   4   0  203.28    9.20
  -4  -4   0   16.00    2.00
  -4  -4   0   14.60    3.80
   4   4   0   14.30    4.10
   4   4   0   19.10    4.40
  -5  -4   0   54.59    4.10
  -5  -4   0   53.59    6.70
   5   4   0   51.29    7.00
   5   4   0   69.59    7.60
  -6  -4   0   95.19    5.90
  -6  -4   0  102.49   12.00
   6   4   0   92.39   11.30
   6   4   0   90.39   10.40
   6   4   0   91.39    9.90
  -7  -4   0  139.29    8.80
   7   4   0  142.29   16.20
   7   4   0  120.29   14.30
   7   4   0  163.48   14.10
   8  -5   0   45.10    9.20
   8  -5   0   32.60    8.40
   8  -5   0   42.00    5.80
  -8   5   0   41.20    7.20
   7  -5   0    3.20    5.40
   7  -5   0    0.90    4.50
   7  -5   0    3.00    3.10
  -7   5   0    5.20    4.10
  -7   5   0    2.60    3.10
   6  -5   0    3.30    2.50
   6  -5   0   10.60    3.80
  -6   5   0    6.50    2.70
   5  -5   0    3.90    2.00
   5  -5   0    4.30    3.00
  -5   5   0   -0.60    2.20
  -5   5   0    2.00    1.80
   4  -5   0  499.15   13.80
   4  -5   0  502.15   15.20
  -4   5   0  502.25   14.30
  -4   5   0  532.65   13.60
   3  -5   0  454.65   12.10
   3  -5   0  451.05   11.00
   3  -5   0  456.55   13.30
  -3   5   0  447.06   11.20
  -3   5   0  462.15   13.40
  -3   5   0  457.25   12.60
  -3   5   0  437.96   12.00
   2  -5   0 1086.49   24.10
   2  -5   0 1106.99   25.50
   2  -5   0 1068.19   23.40
  -2   5   0 1096.29   25.70
  -2   5   0 1091.09   24.40
  -2   5   0 1090.79   24.50
   1  -5   0  701.93   16.40
   1  -5   0  705.83   16.30
   1  -5   0  742.33   18.90
   1  -5   0  769.92   18.60
  -1   5   0  730.83   17.30
  -1   5   0  728.33   18.30
   0  -5   0  977.50   24.00
   0  -5   0 1002.50   21.50
   0  -5   0 1021.40   24.50
   0  -5   0 1011.10   21.30
   0   5   0  986.20   22.50
   0   5   0 1003.70   24.00
  -1  -5   0 1306.87   30.50
  -1  -5   0 1267.47   30.60
   1   5   0 1312.77   28.10
   1   5   0 1286.87   30.40
   1   5   0 1264.17   30.60
  -2  -5   0  514.15   16.30
   2   5   0  548.25   16.30
   2   5   0  508.95   15.90
   2   5   0  529.85   13.30
  -3  -5   0  435.86   15.60
   3   5   0  455.35   11.90
   3   5   0  460.45   15.70
   3   5   0  422.96   15.20
  -4  -5   0  157.98   10.20
   4   5   0  157.38    6.30
   4   5   0  156.58   10.00
   4   5   0  169.78   10.00
   5   5   0   -2.50    4.20
  -6  -5   0   52.69    9.90
   6   5   0   70.19   10.50
   6   5   0   44.30    7.70
   6   5   0   48.10    8.30
   8  -6   0   73.09    8.90
   8  -6   0   75.59    9.40
   8  -6   0   71.59    9.90
  -8   6   0   90.89   11.00
  -8   6   0   77.79    8.50
   7  -6   0   -2.30    5.40
   7  -6   0   -1.70    3.50
  -7   6   0   -2.40    3.50
   6  -6   0   41.60    5.20
   6  -6   0   38.00    5.60
  -6   6   0   32.50    4.10
   5  -6   0   21.50    5.00
   5  -6   0   26.30    3.70
  -5   6   0   20.50    3.40
  -5   6   0   21.30    3.20
   4  -6   0   34.50    3.80
   4  -6   0   38.30    5.00
  -4   6   0   45.50    4.60
  -4   6   0   31.00    3.80
   3  -6   0  969.90   22.60
   3  -6   0 1033.20   24.50
  -3   6   0  965.10   22.90
  -3   6   0  954.90   24.20
  -3   6   0  930.01   21.90
  -3   6   0  942.41   23.10
   2  -6   0  202.58    8.40
   2  -6   0  222.58    6.70
   2  -6   0  215.88    7.10
  -2   6   0  231.08    8.60
  -2   6   0  226.48    7.70
  -2   6   0  219.68    7.70
   1  -6   0  881.61   19.80
   1  -6   0  900.01   22.90
   1  -6   0  855.91   22.20
   1  -6   0  859.31   19.60
  -1   6   0  889.31   20.90
  -1   6   0  889.81   22.20
   0  -6   0 1032.60   21.70
   0  -6   0  998.00   25.60
   0  -6   0  931.91   25.00
   0   6   0 1020.30   23.30
   0   6   0 1034.10   25.20
  -1  -6   0  337.17   12.00
  -1  -6   0  338.67   12.30
   1   6   0  333.87   12.10
   1   6   0  332.67   10.10
   1   6   0  324.57   11.80
  -2  -6   0   29.20    4.80
   2   6   0   40.10    5.40
   2   6   0   32.30    4.60
   2   6   0   36.50    3.80
  -3  -6   0  147.89    9.90
   3   6   0  163.28    6.90
   3   6   0  159.58    9.70
   3   6   0  160.28    9.60
  -4  -6   0   21.90    5.60
   4   6   0   38.00    6.20
   4   6   0   38.40    4.80
   4   6   0   35.20    6.10
  -5  -6   0  132.29   12.70
   5   6   0  125.69   12.10
   5   6   0  131.29   12.00
  -6  -6   0   70.39   13.30
   6   6   0   87.59   10.90
   6   6   0   85.39   11.20
   6   6   0  116.29   11.90
   8  -7   0  110.99   10.00
   8  -7   0  116.49   14.70
   8  -7   0  138.39   15.30
  -8   7   0  108.09   10.40
   7  -7   0   91.69    8.20
   7  -7   0  108.29   10.90
  -7   7   0  114.39   10.10
  -7   7   0  116.49    8.70
   6  -7   0  484.55   17.80
  -6   7   0  486.05   16.60
  -6   7   0  503.35   15.60
   5  -7   0  191.68    8.50
   5  -7   0  211.58   10.50
  -5   7   0  204.68    8.80
  -5   7   0  192.78    9.20
   4  -7   0   43.60    4.30
   4  -7   0   44.10    5.60
  -4   7   0   38.20    4.70
  -4   7   0   37.70    3.60
  -4   7   0   40.00    5.00
   3  -7   0  147.19    8.00
   3  -7   0  154.88    6.40
  -3   7   0  164.58    8.10
  -3   7   0  168.08    7.40
  -3   7   0  136.79    8.00
   2  -7   0  143.29    7.90
   2  -7   0  142.79    5.70
   2  -7   0  137.69    7.30
  -2   7   0  134.79    7.20
  -2   7   0  146.59    6.60
   1  -7   0    9.90    1.80
   1  -7   0   15.10    3.40
   1  -7   0    9.30    3.40
  -1   7   0    9.80    2.60
  -1   7   0    6.00    2.00
   0  -7   0   35.60    2.70
   0  -7   0   46.10    5.40
   0  -7   0   47.40    5.80
   0   7   0   33.90    4.00
   0   7   0   37.70    4.70
  -1  -7   0   75.89    7.20
  -1  -7   0   76.79    7.10
   1   7   0   89.99    5.60
   1   7   0   86.79    6.50
   1   7   0   75.49    6.80
  -2  -7   0  508.45   17.90
   2   7   0  508.65   14.50
   2   7   0  484.95   17.40
   2   7   0  510.45   17.40
  -3  -7   0   46.80    7.10
   3   7   0   35.60    4.40
   3   7   0   44.90    6.10
   3   7   0   41.40    6.50
  -4  -7   0   -4.40    5.90
   4   7   0   11.30    3.70
   4   7   0    3.10    5.20
   4   7   0    6.70    5.30
  -5  -7   0    6.90    8.70
   5   7   0    3.80    7.70
   5   7   0   13.30    7.10
   8  -8   0   -4.00   10.00
   8  -8   0   13.20    5.40
   7  -8   0   86.19   11.60
   7  -8   0   87.89    8.30
  -7   8   0   68.59    8.30
   6  -8   0  273.27   13.80
   6  -8   0  260.97   11.50
  -6   8   0  259.67   12.60
  -6   8   0  274.47   11.90
   5  -8   0  186.68   10.50
   5  -8   0  169.68    8.50
  -5   8   0  173.48    9.00
  -5   8   0  171.08    9.50
   4  -8   0  185.98    9.90
   4  -8   0  173.28    7.80
  -4   8   0  190.18    9.80
  -4   8   0  194.78    8.90
  -4   8   0  178.58    7.50
  -4   8   0  193.88    9.20
   3  -8   0  197.68    9.80
   3  -8   0  190.38    7.60
  -3   8   0  182.58    9.50
  -3   8   0  194.28    8.60
   2  -8   0  123.79    5.60
   2  -8   0  130.99    8.60
  -2   8   0  119.19    6.90
  -2   8   0  137.09    8.00
   1  -8   0   30.80    5.10
   1  -8   0   24.50    2.80
   1  -8   0   19.30    4.20
  -1   8   0   18.30    3.70
  -1   8   0   20.30    3.20
   0  -8   0  105.99    8.20
   0  -8   0   99.09    4.30
   0  -8   0   96.79    7.60
   0   8   0   96.19    7.50
   0   8   0   91.49    6.30
  -1  -8   0    0.80    3.80
  -1  -8   0    1.20    4.10
   1   8   0    0.90    3.70
   1   8   0   -3.60    2.80
  -2  -8   0   12.10    5.30
   2   8   0    9.10    3.30
   2   8   0    9.60    4.70
   2   8   0   11.90    4.60
   3   8   0   14.50    5.90
   3   8   0   24.60    4.60
   3   8   0   13.30    5.40
  -4  -8   0   37.90    8.30
   4   8   0   27.60    7.30
   4   8   0   35.60    8.00
   4   8   0   32.80    7.10
   7  -9   0   27.30    7.90
   7  -9   0   37.80    5.70
  -7   9   0   26.90    6.60
   6  -9   0    1.10    3.90
   6  -9   0    5.10    6.20
  -6   9   0   -4.30    5.20
  -6   9   0   -8.20    4.80
   5  -9   0  238.38   12.60
  -5   9   0  219.68   11.40
  -5   9   0  214.58    8.50
   4  -9   0    4.60    4.20
   4  -9   0    4.10    2.70
  -4   9   0   -2.80    2.90
  -4   9   0    5.00    3.90
   3  -9   0  131.69    9.10
   3  -9   0  116.79    9.70
   3  -9   0  135.39    6.60
  -3   9   0  142.49    9.10
   2  -9   0  192.28   11.30
   2  -9   0  198.98   10.60
   2  -9   0  185.48    7.40
  -2   9   0  189.88   10.40
   1  -9   0  105.29    5.20
   1  -9   0   98.09    8.40
   1  -9   0  108.29    9.30
  -1   9   0  112.99    8.30
  -1   9   0   97.99    7.30
   0  -9   0    5.00    4.40
   0  -9   0    9.50    4.90
   0  -9   0    8.00    1.90
   0   9   0    5.50    3.40
   0   9   0    6.70    3.80
  -1  -9   0   79.39    9.20
   1   9   0   85.49    7.40
   1   9   0   85.09   10.00
   2   9   0  626.34   22.60
   2   9   0  659.13   19.70
   2   9   0  691.03   23.40
  -3  -9   0    7.20    8.00
   3   9   0    3.20    7.00
   3   9   0    2.40    5.90
   3   9   0   -4.00    4.50
   4   9   0   17.90    8.20
   4   9   0   29.50    9.70
   4   9   0   30.20    6.50
   6 -10   0   67.49    7.40
   6 -10   0   87.29   10.90
  -6  10   0   74.29    8.60
   5 -10   0   61.99    7.40
   5 -10   0   66.79    8.40
  -5  10   0   52.09    6.80
   4 -10   0  105.99   10.50
   4 -10   0  113.49    7.40
  -4  10   0  132.39    9.60
  -4  10   0  106.19    8.00
   3 -10   0   89.79    6.50
   3 -10   0  128.09   10.10
  -3  10   0   92.69    8.80
   2 -10   0   46.70    4.80
   2 -10   0   67.79    9.20
  -2  10   0   52.49    6.90
  -2  10   0   45.20    6.10
   1 -10   0   28.40    6.50
   1 -10   0   34.80    4.10
  -1  10   0   26.60    9.60
  -1  10   0   32.10    5.20
   0 -10   0   -3.60    7.90
   0 -10   0   15.40    6.40
   0  10   0   19.20    6.00
   0  10   0   21.40    4.90
  -1 -10   0   24.50    7.30
   1  10   0   34.80    7.00
   1  10   0   44.40    6.20
  -2 -10   0   85.69   10.80
   2  10   0  102.19   10.20
   2  10   0   85.49   11.70
   5 -11   0    4.70    4.30
   5 -11   0   -6.70    7.60
  -5  11   0    2.40    4.60
   4 -11   0   85.59    7.70
   4 -11   0   74.69    9.60
   4 -11   0   94.89   10.90
  -4  11   0   92.19   11.00
  -4  11   0   74.29    8.90
  -4  11   0   74.09    9.00
   3 -11   0    4.00    6.30
   3 -11   0    6.20    3.60
   3 -11   0   11.00    7.60
  -3  11   0   14.60    6.60
  -3  11   0    3.60    5.50
   2 -11   0   75.79    6.20
   2 -11   0   78.79   10.10
   2 -11   0   86.39   10.90
  -2  11   0   62.69    8.30
  -2  11   0   79.09    8.90
   1 -11   0    4.30    7.60
   1 -11   0   14.50    7.00
   1 -11   0    5.50    2.80
  -1  11   0    6.60    5.30
  -1  11   0    4.50    5.50
   0 -11   0   12.60    7.40
   0 -11   0   20.40    7.80
   0  11   0   32.30    7.30
   0  11   0   23.30    6.40
  -1 -11   0  142.59   15.10
   1  11   0  111.59   13.20
   1  11   0  120.99   12.30
   3 -12   0   17.70    8.30
   3 -12   0   21.10   10.10
   3 -12   0   11.00    4.60
  -3  12   0    8.50    6.70
   2 -12   0   23.60    9.50
   2 -12   0    8.20    8.00
   2 -12   0   27.80    4.60
  -2  12   0   25.40    7.30
   1 -12   0   14.10   11.70
  -1  12   0   12.60    8.00
  -1  12  -1   80.29   10.20
   1 -12   1   81.69   11.00
  -2  12  -1   14.20    7.40
   2 -12   1   11.80    8.40
   2 -12   1   12.30    4.20
  -3  12  -1    7.50    6.80
   3 -12   1    0.30    7.60
   3 -12   1    1.30    4.40
   1  11  -1   49.60    9.60
   1  11  -1   33.60    7.60
  -1 -11   1   24.50   10.60
   0  11  -1   21.10    6.30
   0  11  -1   11.70    6.30
   0 -11   1   23.00    7.50
   0 -11   1   14.40    3.20
   0 -11   1   17.50    9.00
  -1  11  -1    8.50    5.50
  -1  11  -1   11.80    5.70
   1 -11   1    9.40    7.20
   1 -11   1   13.60    7.10
   1 -11   1    4.80    3.10
  -2  11  -1    3.70    5.40
  -2  11  -1    1.00    5.10
   2 -11   1    2.50    6.70
   2 -11   1   -0.80    3.20
   2 -11   1   18.40    6.50
  -3  11  -1  471.95   18.80
  -3  11  -1  445.06   18.60
   3 -11   1  463.15   19.10
   3 -11   1  503.05   21.40
   3 -11   1  472.75   15.00
  -4  11  -1  115.39    9.20
  -4  11  -1  116.09   11.60
   4 -11   1   81.69   10.60
   4 -11   1  112.69    8.60
   4 -11   1  110.19   12.20
  -5  11  -1    2.00    4.40
   5 -11   1    1.00    7.40
   5 -11   1   -1.60    4.30
   2  10  -1   14.00    6.10
   2  10  -1   13.30    7.20
  -2 -10   1   21.60    9.60
   1  10  -1   99.59    9.80
   1  10  -1  111.89   11.40
  -1 -10   1  107.29   11.70
   0  10  -1  480.65   20.70
   0  10  -1  512.45   17.90
   0 -10   1  511.35   13.40
   0 -10   1  488.65   19.00
  -1  10  -1    8.60    4.50
  -1  10  -1   16.50    5.10
   1 -10   1   19.00    7.80
   1 -10   1    8.60    2.80
   1 -10   1    9.10    4.80
  -2  10  -1  216.18   11.70
  -2  10  -1  193.48   11.10
   2 -10   1  198.38    8.40
   2 -10   1  194.88   11.70
  -3  10  -1   21.60    5.00
   3 -10   1   29.50    5.80
   3 -10   1   29.20    4.30
  -4  10  -1   53.99    5.50
  -4  10  -1   41.40    5.90
  -4  10  -1   50.79    6.80
   4 -10   1   63.59    6.30
   4 -10   1   55.69    7.50
  -5  10  -1   45.00    7.30
   5 -10   1   60.99    7.20
   5 -10   1   62.29    7.90
  -6  10  -1   17.50    6.60
   6 -10   1   25.90    5.60
   6 -10   1   36.30    8.30
   4   9  -1  189.98   17.10
   4   9  -1  189.98   15.60
   4   9  -1  182.68   12.10
   3   9  -1    7.20    6.10
   3   9  -1    7.10    5.30
   3   9  -1    9.20    6.60
  -3  -9   1    5.40    7.90
   2   9  -1   -0.20    4.00
   2   9  -1    4.70    4.60
   2   9  -1    8.20    5.00
  -2  -9   1    7.00    7.20
   1   9  -1   23.80    4.60
   1   9  -1   20.90    5.10
   0   9  -1  216.68   10.30
   0   9  -1  202.88   10.90
   0  -9   1  197.38   12.40
   0  -9   1  218.98   11.70
   0  -9   1  204.58    7.40
  -1   9  -1    1.00    3.50
  -1   9  -1   -4.20    2.90
   1  -9   1    3.40    2.20
   1  -9   1    4.60    3.90
   1  -9   1    9.70    4.50
  -2   9  -1  471.05   16.60
   2  -9   1  480.65   13.90
   2  -9   1  502.75   17.10
   2  -9   1  501.85   18.40
  -3   9  -1  400.76   14.70
   3  -9   1  356.06   12.00
   3  -9   1  396.06   16.20
   3  -9   1  379.66   14.40
  -4   9  -1   -2.90    3.40
  -4   9  -1   -2.40    2.70
   4  -9   1    0.90    4.40
   4  -9   1   -0.10    2.50
   5  -9   1  596.34   18.50
   5  -9   1  603.54   20.20
  -6   9  -1   78.99    9.40
   6  -9   1   56.59    6.20
   6  -9   1   58.39    8.20
  -7   9  -1  156.38   12.10
   7  -9   1  137.39   13.90
   7  -9   1  149.39   10.80
   4   8  -1  164.88   14.40
   4   8  -1  170.98   13.80
  -4  -8   1  156.08   15.10
   3   8  -1  128.99   11.80
   3   8  -1  123.29    8.60
   3   8  -1  136.39   10.90
   2   8  -1    5.50    3.50
   2   8  -1    4.20    4.60
   2   8  -1   12.60    3.90
  -2  -8   1   -2.00    6.00
   1   8  -1  131.49    7.80
   1   8  -1  146.19    9.10
  -1  -8   1  126.29    9.70
   0   8  -1  928.71   24.10
   0   8  -1  929.21   25.30
   0  -8   1  922.21   21.40
   0  -8   1  943.21   26.70
   0  -8   1  945.81   25.70
   0  -8   1  921.11   21.60
  -1   8  -1  314.67   11.30
  -1   8  -1  299.87   11.70
   1  -8   1  306.87   12.50
   1  -8   1  322.37    9.60
   1  -8   1  286.57   12.70
   1  -8   1  306.77    9.30
  -2   8  -1   19.80    3.20
  -2   8  -1   17.10    3.60
   2  -8   1   17.40    2.60
   2  -8   1   12.90    4.30
   2  -8   1   20.00    4.10
   2  -8   1   14.70    2.20
  -3   8  -1  234.98    9.80
  -3   8  -1  223.78   10.20
   3  -8   1  230.38   10.80
   3  -8   1  221.98    8.60
   3  -8   1  217.98    7.70
  -4   8  -1   14.10    2.70
  -4   8  -1   14.90    3.30
   4  -8   1   16.50    4.10
   4  -8   1    9.90    2.90
   4  -8   1   10.90    2.00
  -5   8  -1  439.86   15.30
  -5   8  -1  424.26   14.90
   5  -8   1  441.76   15.90
   5  -8   1  434.76   14.10
  -6   8  -1    6.60    4.20
  -6   8  -1    5.90    4.40
   6  -8   1    1.00    4.80
   6  -8   1   -1.30    3.60
  -7   8  -1    1.90    6.30
   7  -8   1   12.10    4.80
   7  -8   1   -0.40    6.10
   8  -8   1   -3.40    5.30
   8  -8   1   -5.80    8.80
   5   7  -1   98.29   12.10
  -5  -7   1  109.29   13.10
   4   7  -1    9.60    5.30
   4   7  -1   -1.00    5.50
   4   7  -1    7.90    3.60
  -4  -7   1    0.20    5.60
   3   7  -1  300.97   14.10
   3   7  -1  342.97   11.70
   3   7  -1  350.16   15.30
  -3  -7   1  364.56   16.60
   2   7  -1   79.99    7.40
   2   7  -1   92.19    6.10
   2   7  -1   89.59    7.90
  -2  -7   1   93.69    8.40
   1   7  -1   97.79    6.70
   1   7  -1  100.29    6.30
   1   7  -1   89.89    7.00
  -1  -7   1   95.69    4.20
  -1  -7   1  100.79    7.80
  -1  -7   1   89.89    8.30
  -1  -7   1   93.89    4.20
   0   7  -1   32.10    4.30
   0   7  -1   23.30    3.20
   0  -7   1   26.90    2.80
   0  -7   1   29.60    2.60
   0  -7   1   28.30    4.30
   0  -7   1   33.10    4.80
  -1   7  -1  461.95   14.20
  -1   7  -1  467.15   13.80
   1  -7   1  459.65   12.20
   1  -7   1  484.55   15.60
   1  -7   1  448.16   11.90
   1  -7   1  448.46   14.40
  -2   7  -1  742.63   19.80
  -2   7  -1  709.93   18.90
   2  -7   1  721.73   20.80
   2  -7   1  708.63   17.20
   2  -7   1  703.83   19.50
   2  -7   1  732.03   17.90
  -3   7  -1    5.30    2.40
   3  -7   1    1.90    2.40
   3  -7   1    2.90    1.40
   3  -7   1    2.40    1.80
  -4   7  -1   10.70    2.80
  -4   7  -1    2.80    2.70
   4  -7   1   10.90    1.90
   4  -7   1    6.10    2.60
   4  -7   1   13.10    3.30
  -5   7  -1    0.80    3.00
  -5   7  -1   -0.30    3.00
   5  -7   1    4.40    3.20
   5  -7   1    5.00    2.60
  -6   7  -1   17.00    5.10
  -6   7  -1   11.40    3.80
   6  -7   1   25.50    5.70
   6  -7   1   11.40    4.50
  -7   7  -1   65.89    7.80
  -7   7  -1   83.59    8.50
   7  -7   1   75.29   10.00
   7  -7   1   62.09    6.90
  -8   7  -1    4.10    5.70
   8  -7   1   14.20    5.20
   8  -7   1   17.70    8.10
   6   6  -1   77.79   10.80
   6   6  -1   72.39   10.50
   6   6  -1   95.39   11.10
   5   6  -1   58.49    8.90
   5   6  -1   64.49    8.30
  -5  -6   1   56.49    9.00
   4   6  -1   10.80    4.90
   4   6  -1   18.50    3.30
   4   6  -1   11.10    4.70
   3   6  -1    3.40    3.40
   3   6  -1    2.30    2.40
   3   6  -1    5.30    3.40
  -3  -6   1    1.80    4.00
   2   6  -1  569.34   18.20
   2   6  -1  627.24   19.20
   2   6  -1  622.34   16.10
   1   6  -1  233.48   10.10
   1   6  -1  226.18    8.30
   1   6  -1  240.28    9.40
  -1  -6   1  233.18    9.60
  -1  -6   1  226.38   10.20
  -1  -6   1  230.18    6.80
   0   6  -1  547.65   14.50
   0   6  -1  549.54   15.40
   0  -6   1  518.55   12.90
   0  -6   1  533.95   16.30
   0  -6   1  516.35   15.30
   0  -6   1  533.55   13.00
  -1   6  -1   83.39    4.90
  -1   6  -1   74.29    4.60
   1  -6   1   94.29    3.90
   1  -6   1   77.09    5.00
   1  -6   1   70.89    5.60
   1  -6   1   78.99    3.90
  -2   6  -1   23.80    3.10
  -2   6  -1   23.40    2.80
   2  -6   1   27.80    3.40
   2  -6   1   27.60    2.40
   2  -6   1   24.30    2.70
  -3   6  -1   36.90    3.80
  -3   6  -1   41.10    3.90
  -3   6  -1   42.30    4.10
   3  -6   1   39.20    3.40
   3  -6   1   46.10    4.40
   3  -6   1   39.40    2.70
  -4   6  -1  105.79    5.90
  -4   6  -1  101.49    6.10
   4  -6   1  105.79    5.70
   4  -6   1   95.39    4.30
   4  -6   1  100.89    6.40
  -5   6  -1   94.29    6.10
  -5   6  -1  105.19    6.70
   5  -6   1   95.59    7.00
   5  -6   1   87.89    5.70
  -6   6  -1  330.97   11.80
   6  -6   1  358.76   12.40
   6  -6   1  350.86   13.90
  -7   6  -1  444.16   14.80
   7  -6   1  426.86   17.50
   7  -6   1  437.06   15.50
  -8   6  -1   44.50    7.90
  -8   6  -1   56.49    6.90
   8  -6   1   52.39    7.00
   8  -6   1   60.49   10.10
   8  -6   1   62.19    9.30
   6   5  -1   67.29   10.00
   6   5  -1   96.79   12.20
   6   5  -1   88.59   10.50
  -6  -5   1   88.59    6.20
  -6  -5   1   79.49   10.20
   5   5  -1  486.25   18.80
   5   5  -1  458.85   19.70
  -5  -5   1  472.85   12.30
   4   5  -1  442.16   16.80
   4   5  -1  424.66   16.20
   4   5  -1  446.06   11.90
  -4  -5   1  430.46   10.90
  -4  -5   1  429.26   16.80
   3   5  -1 1014.60   27.10
   3   5  -1 1065.59   23.50
   3   5  -1  979.50   27.60
  -3  -5   1 1041.60   22.00
  -3  -5   1  970.90   35.50
   2   5  -1 1996.30   42.10
   2   5  -1 1960.50   45.40
   2   5  -1 1962.00   44.80
  -2  -5   1 1989.30   45.70
  -2  -5   1 1987.00   40.60
  -2  -5   1 1993.00   40.40
   1   5  -1  235.58    7.70
   1   5  -1  214.48    9.10
   1   5  -1  228.38    8.70
  -1  -5   1  225.28    9.30
  -1  -5   1  239.48    8.90
  -1  -5   1  233.88    6.50
   0   5  -1  492.65   12.90
   0   5  -1  481.15   13.60
   0  -5   1  488.75   13.80
   0  -5   1  504.85   14.60
   0  -5   1  492.55   11.90
   0  -5   1  485.95   11.90
  -1   5  -1 2062.39   44.00
  -1   5  -1 1959.10   43.40
   1  -5   1 2072.19   42.80
   1  -5   1 2046.40   44.00
   1  -5   1 2163.78   45.40
   1  -5   1 2032.50   42.50
  -2   5  -1  370.16   10.70
  -2   5  -1  372.46   11.10
   2  -5   1  378.96    9.90
   2  -5   1  392.16   10.50
   2  -5   1  384.36   11.20
  -3   5  -1  448.06   12.70
  -3   5  -1  439.66   12.30
   3  -5   1  463.75   13.10
   3  -5   1  439.26   12.10
   3  -5   1  449.26   11.20
  -4   5  -1   32.20    4.00
  -4   5  -1   27.50    3.40
   4  -5   1   23.60    3.30
   4  -5   1   28.80    2.20
   4  -5   1   31.50    3.30
  -5   5  -1  100.99    6.20
  -5   5  -1   88.79    5.30
   5  -5   1   93.59    3.90
   5  -5   1   88.39    5.50
   5  -5   1   95.49    6.80
  -6   5  -1   53.19    5.30
   6  -5   1   60.39    6.80
   6  -5   1   76.19    5.60
  -7   5  -1  160.38    8.10
   7  -5   1  163.58    8.80
   7  -5   1  143.79   11.10
   7  -5   1  148.89   11.90
  -8   5  -1    8.40    5.60
  -8   5  -1   13.80    4.30
   8  -5   1   20.40    7.30
   8  -5   1   31.00    5.80
   8  -5   1   20.30    7.60
   7   4  -1   -0.40    7.30
   7   4  -1   -2.60    7.20
   7   4  -1    3.40    7.30
  -7  -4   1    4.10    4.30
   6   4  -1   -1.60    5.00
   6   4  -1    4.10    5.00
   6   4  -1   14.30    6.40
  -6  -4   1   -0.40    2.80
  -6  -4   1   -1.40    6.40
   5   4  -1   15.40    4.40
   5   4  -1   23.30    4.40
   5   4  -1   28.70    5.80
  -5  -4   1   20.60    2.70
  -5  -4   1   31.90    6.40
   4   4  -1   12.40    3.70
   4   4  -1   13.60    4.00
  -4  -4   1   13.60    3.80
  -4  -4   1   12.80    2.00
   3   4  -1   39.00    5.10
   3   4  -1   40.80    4.50
   3   4  -1   38.40    3.10
  -3  -4   1   35.10    2.70
  -3  -4   1   29.70    4.70
   2   4  -1   29.60    2.70
   2   4  -1   20.70    3.00
   2   4  -1   25.10    3.40
  -2  -4   1   24.70    3.50
  -2  -4   1   23.70    2.10
  -2  -4   1   27.90    1.70
   1   4  -1  174.18    5.90
   1   4  -1  163.78    7.10
   1   4  -1  164.28    6.60
  -1  -4   1  171.98    5.00
  -1  -4   1  170.48    7.20
   0   4  -1  288.77    8.60
   0   4  -1  304.27    8.30
   0  -4   1  292.17    7.60
   0  -4   1  280.27    8.80
   0  -4   1  294.87    9.50
  -1   4  -1 1590.84   32.80
   1  -4   1 1554.54   32.80
   1  -4   1 1486.25   31.90
   1  -4   1 1462.55   31.70
  -2   4  -1 1808.12   38.20
  -2   4  -1 1847.82   38.60
  -2   4  -1 1804.12   38.10
   2  -4   1 1739.33   37.20
   2  -4   1 1804.42   38.00
   2  -4   1 1830.82   38.40
  -3   4  -1   55.39    3.70
  -3   4  -1   55.39    3.50
   3  -4   1   54.49    3.90
   3  -4   1   51.69    3.30
   3  -4   1   53.29    2.70
  -4   4  -1  356.36   10.20
  -4   4  -1  363.76   11.10
   4  -4   1  351.26   11.30
   4  -4   1  349.77   10.50
   4  -4   1  353.06    8.90
  -5   4  -1   50.49    4.80
  -5   4  -1   51.59    4.10
   5  -4   1   55.19    4.40
   5  -4   1   53.99    5.30
   5  -4   1   52.59    2.60
  -6   4  -1   10.80    2.60
  -6   4  -1   21.00    4.10
   6  -4   1   11.60    2.70
  -7   4  -1  340.87   10.70
   7  -4   1  340.57   16.30
   7  -4   1  346.57   13.50
  -8   4  -1   14.60    5.30
   8  -4   1   13.40    7.30
   8  -4   1   12.30    4.80
   7   3  -1   34.40    8.10
   7   3  -1   46.10    7.80
  -7  -3   1   37.70    5.00
  -7  -3   1   32.50    9.00
   6   3  -1   48.20    6.80
   6   3  -1   27.50    6.10
  -6  -3   1   38.70    4.10
  -6  -3   1    3.80    9.30
   5   3  -1  337.77   13.00
   5   3  -1  336.57   14.50
  -5  -3   1  339.97    9.90
  -5  -3   1  342.57   14.50
   4   3  -1  624.84   19.60
  -4  -3   1  634.04   15.00
  -4  -3   1  644.44   19.70
   3   3  -1  181.58    5.40
   3   3  -1  170.28    8.30
  -3  -3   1  174.28    8.20
  -3  -3   1  170.68    5.40
   2   3  -1 2604.84   53.49
   2   3  -1 2543.45   53.99
   2   3  -1 2486.15   50.69
  -2  -3   1 2394.56   50.29
  -2  -3   1 2506.05   49.90
  -2  -3   1 2509.65   53.99
   1   3  -1  271.77    8.30
   1   3  -1  270.57    7.40
  -1  -3   1  279.97    6.90
  -1  -3   1  277.77    8.90
   0   3  -1   62.29    3.50
   0   3  -1   61.89    3.00
   0   3  -1   61.69    2.90
   0  -3   1   63.49    2.60
   0  -3   1   61.89    3.60
   0  -3   1   64.99    3.20
  -1   3  -1 1947.11   38.70
  -1   3  -1 1878.21   38.60
   1  -3   1 1782.92   38.20
   1  -3   1 1912.21   38.70
   1  -3   1 1852.41   38.40
  -2   3  -1  125.69    4.50
  -2   3  -1  117.39    4.60
   2  -3   1  123.09    4.50
   2  -3   1  120.59    4.00
   2  -3   1  124.39    4.70
  -3   3  -1  101.29    4.20
   3  -3   1   99.99    3.50
   3  -3   1  105.99    4.90
   3  -3   1  103.99    4.40
  -4   3  -1 1818.92   39.50
  -4   3  -1 1850.71   38.20
   4  -3   1 1810.62   39.00
   4  -3   1 1796.02   36.90
  -5   3  -1   99.49    5.70
  -5   3  -1   99.19    4.60
   5  -3   1   95.09    5.10
  -6   3  -1  232.68    9.50
  -6   3  -1  232.48    7.50
   6  -3   1  213.48   11.30
   6  -3   1  226.18    8.90
  -7   3  -1   83.79    8.00
   7  -3   1   70.09   14.30
   7  -3   1   82.29    6.30
  -8   3  -1  105.79    9.80
   8  -3   1   97.49    8.90
   8  -3   1   92.19   11.10
   8   2  -1   91.99   13.00
   8   2  -1   99.09   11.10
   7   2  -1   65.99    9.90
   7   2  -1   76.79    9.40
  -7  -2   1   75.99    6.90
   6   2  -1   -5.00    2.50
   6   2  -1    2.10    4.30
   6   2  -1   -4.80    3.70
  -6  -2   1    1.80    2.60
   5   2  -1    7.30    3.20
   5   2  -1    6.70    2.10
   5   2  -1    3.10    3.30
  -5  -2   1    4.40    1.80
  -5  -2   1    2.30    3.60
   4   2  -1  656.43   16.10
   4   2  -1  679.63   18.00
   4   2  -1  657.23   19.50
  -4  -2   1  661.63   15.60
  -4  -2   1  651.83   19.40
   3   2  -1    2.70    1.90
  -3  -2   1    3.50    1.20
  -3  -2   1    2.40    1.80
   2   2  -1 2748.82   55.99
  -2  -2   1 2823.12   55.49
  -2  -2   1 2773.42   56.29
  -2  -2   1 2921.41   59.19
   1   2  -1 2445.06   50.19
   1   2  -1 2406.56   49.00
   1   2  -1 2446.56   50.69
  -1  -2   1 2411.86   48.70
  -1  -2   1 2548.84   50.79
   0   2  -1  504.15   11.20
   0   2  -1  486.85   11.10
   0  -2   1  491.55   11.80
   0  -2   1  486.25   10.90
   0  -2   1  484.25   11.20
  -1   2  -1 2782.52   57.59
  -1   2  -1 2718.33   57.39
   1  -2   1 3053.09   57.59
   1  -2   1 3011.50   57.69
   1  -2   1 2881.01   57.49
  -2   2  -1    4.30    1.00
  -2   2  -1    5.10    1.00
   2  -2   1    6.00    0.90
   2  -2   1    6.10    1.10
  -3   2  -1   12.30    1.50
  -3   2  -1   18.00    2.20
   3  -2   1   16.80    1.90
   3  -2   1   14.40    1.30
  -4   2  -1   67.09    3.20
  -4   2  -1   64.69    4.00
   4  -2   1   62.39    3.60
   4  -2   1   65.79    2.40
  -5   2  -1  130.09    6.20
   5  -2   1  150.58    8.40
   5  -2   1  139.09    6.00
  -6   2  -1  389.56   12.90
   6  -2   1  412.16   11.10
   6  -2   1  411.56   16.10
   6  -2   1  403.26   12.50
  -7   2  -1   36.30    5.40
   7  -2   1   47.30    5.50
  -8   2  -1    3.80    5.00
   8  -2   1    1.20    6.50
   8  -2   1    2.30    4.30
   8   1  -1  195.98   13.00
   8   1  -1  166.48   16.10
   7   1  -1  471.65   17.10
   7   1  -1  484.95   20.50
   7   1  -1  479.65   15.60
  -7  -1   1  493.55   15.00
   6   1  -1   -3.50    2.60
   6   1  -1   -1.80    3.30
   6   1  -1    6.80    4.60
  -6  -1   1   -2.00    2.50
   5   1  -1  264.37    8.80
   5   1  -1  264.27   10.10
   5   1  -1  281.27   12.10
  -5  -1   1  269.27    8.60
  -5  -1   1  250.67   12.40
   4   1  -1   51.09    4.20
   4   1  -1   48.00    4.90
   4   1  -1   40.70    3.20
  -4  -1   1   45.00    4.90
  -4  -1   1   47.00    3.20
   3   1  -1 2713.63   58.29
   3   1  -1 2869.31   60.09
   3   1  -1 2798.62   57.29
  -3  -1   1 2806.82   56.99
  -3  -1   1 2938.91   60.19
   2   1  -1 2150.28   42.70
   2   1  -1 2108.89   43.60
   2   1  -1 2053.19   44.50
  -2  -1   1 2084.19   44.50
  -2  -1   1 2139.69   42.50
  -1  -1   1 4566.94   90.69
   0   1  -1   35.50    1.50
   0   1  -1   34.70    1.50
   0   1  -1   36.00    1.30
   0  -1   1   36.70    1.70
   0  -1   1   32.80    1.50
   0  -1   1   35.20    1.30
  -1   1  -1  897.81   18.80
  -1   1  -1  873.61   18.60
   1  -1   1  908.01   18.60
   1  -1   1  927.71   18.80
  -2   1  -1 3728.43   73.39
  -2   1  -1 3745.93   74.09
   2  -1   1 3700.13   73.89
  -3   1  -1   11.00    1.30
  -3   1  -1   12.10    1.80
   3  -1   1   12.70    1.00
   3  -1   1    6.80    1.40
   3  -1   1    9.40    1.90
  -4   1  -1  602.34   15.00
   4  -1   1  594.54   17.20
   4  -1   1  600.44   14.60
   4  -1   1  598.14   14.10
  -5   1  -1   55.19    4.20
   5  -1   1   54.89    5.90
   5  -1   1   58.99    4.00
   5  -1   1   48.00    3.60
  -6   1  -1   92.19    6.20
   6  -1   1   92.89    5.60
   6  -1   1   98.49    5.70
   6  -1   1   98.79    8.30
  -7   1  -1   87.29    7.10
   7  -1   1   82.89    6.60
   7  -1   1   85.49    6.80
   7  -1   1   85.79   10.00
   8  -1   1   70.29   10.80
   8  -1   1   69.19    7.80
   8  -1   1   58.89    6.50
   8   0  -1   20.10    5.60
   8   0  -1   26.70    8.80
   8   0  -1   33.10    6.30
   7   0  -1  321.37   12.20
   7   0  -1  308.67   15.00
   7   0  -1  344.37   16.50
  -7   0   1  319.87   11.70
   6   0  -1    6.10    2.90
   6   0  -1   11.10    2.60
   6   0  -1   13.40    4.50
  -6   0   1    9.90    3.40
   5   0  -1   45.70    4.50
   5   0  -1   48.80    5.60
   5   0  -1   39.00    3.60
  -5   0   1   54.69    3.90
   4   0  -1   33.00    2.90
   4   0  -1   26.40    3.40
   4   0  -1   23.50    3.20
  -4   0   1   36.10    4.20
  -4   0   1   32.50    2.80
   3   0  -1 1136.19   26.40
   3   0  -1 1131.29   24.70
   3   0  -1 1082.69   24.10
  -3   0   1 1145.19   24.10
  -3   0   1 1091.49   26.00
   2   0  -1  349.07    8.80
   2   0  -1  344.77    8.40
   2   0  -1  342.67    9.60
  -2   0   1  347.87    8.30
  -2   0   1  344.47    9.50
   1   0  -1    3.00    0.80
   1   0  -1    1.20    0.50
   1   0  -1    1.70    0.50
  -1   0   1    1.80    0.60
  -1   0   1    1.90    0.50
  -1   0   1    1.30    0.60
  -1   0  -1    1.00    0.40
   1   0   1    5.40    0.80
   1   0   1    1.00    0.40
  -2   0  -1  126.39    3.90
   2   0   1  125.59    3.70
   2   0   1  126.49    4.90
  -3   0  -1  625.44   14.40
   3   0   1  619.44   14.10
   3   0   1  623.04   16.50
  -4   0  -1    3.00    1.40
   4   0   1    1.80    1.20
   4   0   1    1.10    2.00
  -5   0  -1   19.60    2.70
   5   0   1   24.60    2.80
   5   0   1   19.20    2.90
   5   0   1   18.70    3.40
  -6   0  -1   70.69    5.40
   6   0   1   58.19    4.80
   6   0   1   60.49    7.70
   6   0   1   66.09    5.60
  -7   0  -1    6.40    3.60
   7   0   1    5.80    4.80
   7   0   1    4.90    3.90
   7   0   1    6.60    3.40
   8   0   1   31.40    8.90
   8   0   1   38.80    6.60
   8   0   1   38.10    6.20
   8  -1  -1  128.79   13.90
   8  -1  -1  146.79   15.50
   8  -1  -1  146.59   10.20
  -8   1   1  137.49   10.20
   7  -1  -1    7.90    3.50
   7  -1  -1   11.70    3.50
   7  -1  -1    2.80    4.70
  -7   1   1    3.40    3.40
   6  -1  -1  332.47   11.30
   6  -1  -1  367.96   11.90
   6  -1  -1  354.96   14.90
  -6   1   1  347.47   11.50
   5  -1  -1   37.80    3.50
   5  -1  -1   38.90    5.20
   5  -1  -1   40.30    4.10
  -5   1   1   33.80    3.50
   4  -1  -1   85.29    4.30
   4  -1  -1   91.49    4.50
   4  -1  -1   92.09    5.80
  -4   1   1   84.19    4.20
   3  -1  -1  756.92   18.70
   3  -1  -1  723.63   16.80
   3  -1  -1  746.13   16.80
  -3   1   1  731.13   16.80
  -3   1   1  738.33   16.70
   2  -1  -1 2664.13   54.99
   2  -1  -1 2727.23   55.09
   2  -1  -1 2897.31   56.29
  -2   1   1 2769.62   54.99
  -2   1   1 2691.13   54.99
   1  -1  -1 1834.02   37.30
   1  -1  -1 1827.42   36.70
   1  -1  -1 1849.31   36.90
  -1   1   1 1845.72   37.00
   0  -1  -1    0.30    0.30
   0  -1  -1    0.10    0.20
   0  -1  -1    0.50    0.40
   0   1   1    0.60    0.50
   0   1   1    0.10    0.20
   0   1   1    0.00    0.30
  -1  -1  -1 1211.68   25.20
   1   1   1 1242.98   25.30
   1   1   1 1156.18   25.30
  -2  -1  -1 1631.74   34.60
  -2  -1  -1 1588.34   32.40
   2   1   1 1611.84   34.50
   2   1   1 1593.14   32.20
  -3  -1  -1   12.90    2.50
  -3  -1  -1    6.80    1.20
   3   1   1    4.40    1.80
   3   1   1    6.50    1.20
  -4  -1  -1  881.21   23.20
  -4  -1  -1  924.31   20.20
   4   1   1  862.51   23.30
   4   1   1  879.41   19.90
  -5  -1  -1   23.90    2.80
   5   1   1   24.90    4.80
   5   1   1   25.30    3.00
  -6  -1  -1 1008.00   24.80
   6   1   1 1048.20   24.80
   6   1   1 1067.09   26.30
   6   1   1 1049.30   30.10
  -7  -1  -1  111.09    7.60
   7   1   1  121.39    7.50
   7   1   1  107.99    9.00
   7   1   1  115.29   12.10
  -8  -1  -1   24.70    6.00
   8   1   1   33.20    5.60
   8   1   1   27.40    6.50
   8   1   1   16.60    8.10
   8  -2  -1  123.29   13.00
   8  -2  -1  120.99    9.00
   8  -2  -1  140.19    9.60
  -8   2   1  111.29    9.50
   7  -2  -1  265.77   10.70
   7  -2  -1  257.97   10.10
  -7   2   1  237.08   10.80
   6  -2  -1   -0.90    2.30
   6  -2  -1    3.10    3.70
   6  -2  -1    7.30    2.70
  -6   2   1    5.20    2.40
   5  -2  -1  255.27    8.30
   5  -2  -1  241.38   10.80
   5  -2  -1  249.38    8.70
  -5   2   1  253.77    8.80
   4  -2  -1  566.54   16.40
   4  -2  -1  563.64   14.60
   4  -2  -1  592.24   14.00
  -4   2   1  582.24   14.60
  -4   2   1  573.74   13.80
  -4   2   1  586.04   12.70
   3  -2  -1 2458.75   49.40
   3  -2  -1 2395.36   49.99
  -3   2   1 2568.94   49.50
  -3   2   1 2353.56   48.40
  -3   2   1 2419.16   49.99
   2  -2  -1  105.59    3.70
   2  -2  -1  112.09    4.50
   2  -2  -1  107.19    3.60
  -2   2   1  106.39    3.00
  -2   2   1  107.79    3.60
  -2   2   1  109.19    3.80
   1  -2  -1 2485.95   48.50
   1  -2  -1 2342.27   49.40
  -1   2   1 2538.15   49.00
  -1   2   1 2448.06   49.60
  -1   2   1 2385.86   48.50
   0  -2  -1 2227.48   43.80
   0   2   1 2118.49   43.70
   0   2   1 2164.98   44.30
  -1  -2  -1  613.94   14.30
  -1  -2  -1  606.34   14.50
   1   2   1  577.74   14.10
   1   2   1  601.54   14.50
  -2  -2  -1  494.85   13.20
   2   2   1  444.86   12.90
   2   2   1  479.15   10.20
   2   2   1  520.05   13.30
  -3  -2  -1 1281.17   29.10
  -3  -2  -1 1209.88   25.20
   3   2   1 1118.29   28.70
   3   2   1 1245.48   25.30
  -4  -2  -1   71.49    6.00
  -4  -2  -1   84.79    3.80
   4   2   1   86.69    6.20
   4   2   1   81.59    3.70
  -5  -2  -1   25.50    4.60
  -5  -2  -1   27.00    3.40
   5   2   1   24.30    3.10
   5   2   1   33.80    5.00
  -6  -2  -1   29.90    3.70
   6   2   1   24.10    5.50
   6   2   1   35.80    5.50
   6   2   1   30.00    3.60
  -7  -2  -1  140.29    9.70
   7   2   1  156.38    8.60
   7   2   1  158.38   10.70
   7   2   1  192.18   13.80
  -8  -2  -1    2.70    5.20
   8   2   1   15.00    7.80
   8   2   1    3.20    4.90
   8   2   1    1.20    8.60
   8  -3  -1   34.30    8.20
   8  -3  -1   23.20    4.90
  -8   3   1   33.60    6.30
   7  -3  -1  118.89    7.70
   7  -3  -1  101.49   13.70
   7  -3  -1  116.09    6.60
   6  -3  -1   -1.40    2.20
   6  -3  -1    4.50    3.60
   6  -3  -1    1.10    2.20
  -6   3   1   -1.20    2.40
   5  -3  -1  172.78    6.20
   5  -3  -1  163.18    8.80
   5  -3  -1  175.98    7.20
  -5   3   1  173.58    7.30
  -5   3   1  173.08    5.60
   4  -3  -1  443.96   11.00
   4  -3  -1  426.16   11.90
  -4   3   1  431.16   12.00
  -4   3   1  442.46   10.90
  -4   3   1  450.45   10.60
   3  -3  -1  417.56   10.40
   3  -3  -1  446.06   12.30
   3  -3  -1  416.66   11.00
  -3   3   1  424.56   10.00
  -3   3   1  421.96   11.10
  -3   3   1  434.76   10.40
   2  -3  -1  146.39    4.70
   2  -3  -1  154.18    5.70
  -2   3   1  151.08    4.90
  -2   3   1  152.98    5.70
  -2   3   1  151.18    4.80
  -2   3   1  147.49    4.30
   1  -3  -1   80.59    2.80
   1  -3  -1   79.49    3.70
  -1   3   1   79.09    2.90
  -1   3   1   78.89    2.70
   0  -3  -1   16.20    2.00
   0  -3  -1   16.10    2.00
   0   3   1   14.70    1.90
   0   3   1   16.80    1.20
   0   3   1   19.00    1.90
  -1  -3  -1    1.40    1.20
  -1  -3  -1    0.60    1.20
   1   3   1    0.50    1.10
   1   3   1    1.00    0.60
   1   3   1    0.70    1.10
  -2  -3  -1   -0.70    1.60
   2   3   1    1.10    1.20
   2   3   1    0.00    1.60
   2   3   1   -0.10    0.70
  -3  -3  -1 1049.89   26.30
   3   3   1 1008.40   26.10
   3   3   1 1071.89   21.80
   3   3   1 1059.69   26.30
  -4  -3  -1  230.58    6.60
  -4  -3  -1  230.78   10.40
   4   3   1  231.08    6.80
   4   3   1  224.58   10.30
   4   3   1  222.58   10.20
  -5  -3  -1   27.20    5.30
  -5  -3  -1   33.40    3.50
   5   3   1   32.70    3.60
   5   3   1   29.90    5.40
   5   3   1   31.40    5.30
  -6  -3  -1  249.58    9.00
   6   3   1  257.57   13.70
  -7  -3  -1   28.90    4.50
   7   3   1   17.20    6.30
   7   3   1   14.10    7.70
   7   3   1   18.70    7.50
   8  -4  -1  195.48   15.20
   8  -4  -1  226.48   11.60
  -8   4   1  194.38   11.50
   7  -4  -1  116.09   12.30
  -7   4   1  140.19    6.40
   6  -4  -1   17.00    4.20
   6  -4  -1   14.20    3.30
   6  -4  -1   14.80    4.10
  -6   4   1   16.80    2.60
  -6   4   1   14.90    3.50
   5  -4  -1 2059.99   48.10
   5  -4  -1 2134.19   46.20
  -5   4   1 2118.09   44.30
  -5   4   1 2150.68   43.90
  -5   4   1 2167.28   47.10
   4  -4  -1  296.97    9.20
   4  -4  -1  287.67    8.10
   4  -4  -1  290.67   10.50
  -4   4   1  294.47    8.10
  -4   4   1  300.97    9.60
  -4   4   1  303.37    8.30
   3  -4  -1    0.10    1.40
   3  -4  -1   -2.20    0.90
  -3   4   1    0.60    1.30
  -3   4   1    0.30    1.00
  -3   4   1    2.10    1.00
   2  -4  -1 4272.27   84.69
   2  -4  -1 4470.25   86.59
  -2   4   1 4210.08   84.99
  -2   4   1 4037.50   84.29
  -2   4   1 4266.17   86.59
  -2   4   1 4218.08   84.99
   1  -4  -1 1289.67   26.20
   1  -4  -1 1266.77   28.20
  -1   4   1 1282.27   26.50
  -1   4   1 1163.78   28.00
  -1   4   1 1288.57   26.50
   0  -4  -1  138.09    5.80
   0  -4  -1  133.79    3.70
   0  -4  -1  139.19    5.70
   0   4   1  132.69    4.30
   0   4   1  138.69    5.70
  -1  -4  -1  151.78    6.40
  -1  -4  -1  139.89    6.40
   1   4   1  145.29    6.40
   1   4   1  151.68    4.70
   1   4   1  150.18    6.30
  -2  -4  -1   99.19    5.80
   2   4   1   93.09    5.50
   2   4   1   97.99    5.70
   2   4   1   95.29    3.70
  -3  -4  -1  631.74   18.60
   3   4   1  618.04   18.70
   3   4   1  646.14   14.60
   3   4   1  647.74   18.70
  -4  -4  -1   12.60    3.90
   4   4   1   19.30    4.10
   4   4   1   24.00    4.30
  -5  -4  -1    3.40    4.70
   5   4   1   -0.60    3.90
   5   4   1    0.70    4.30
  -6  -4  -1   22.30    3.40
  -6  -4  -1   22.30    6.80
   6   4   1   20.00    7.00
   6   4   1   17.70    5.80
  -7  -4  -1   22.10   10.10
   7   4   1   20.70    8.90
   7   4   1   11.00    8.10
   7   4   1   22.00    7.70
   8  -5  -1    5.00    4.40
   8  -5  -1    7.40    7.30
   8  -5  -1   11.40    6.90
  -8   5   1   -4.30    5.70
  -8   5   1    9.60    4.00
   7  -5  -1  743.23   24.30
   7  -5  -1  818.12   26.10
   7  -5  -1  774.62   22.10
  -7   5   1  782.42   19.70
   6  -5  -1   31.10    4.20
   6  -5  -1   32.00    5.30
  -6   5   1   34.40    4.20
   5  -5  -1    7.10    2.40
  -5   5   1    8.90    2.00
  -5   5   1    0.30    2.20
   4  -5  -1   35.50    3.30
   4  -5  -1   35.50    4.40
  -4   5   1   32.70    3.00
  -4   5   1   37.00    3.10
  -4   5   1   29.40    3.60
   3  -5  -1  336.67   11.10
   3  -5  -1  332.87    9.50
  -3   5   1  331.17   11.00
  -3   5   1  340.57    9.30
  -3   5   1  334.97    9.90
  -3   5   1  316.07    9.20
   2  -5  -1 1151.78   24.40
   2  -5  -1 1158.28   26.40
  -2   5   1 1030.10   26.10
  -2   5   1 1095.89   24.30
  -2   5   1 1114.89   24.70
   1  -5  -1   66.09    4.40
   1  -5  -1   63.39    2.90
   1  -5  -1   67.59    4.40
  -1   5   1   70.29    4.40
  -1   5   1   67.09    3.30
  -1   5   1   65.69    3.30
   0  -5  -1  392.36   12.40
   0  -5  -1  398.96   12.20
   0   5   1  420.76   10.50
   0   5   1  414.36   12.40
  -1  -5  -1   60.39    4.80
  -1  -5  -1   63.89    5.00
   1   5   1   63.19    3.30
   1   5   1   61.39    4.60
   1   5   1   53.89    4.60
  -2  -5  -1   98.49    6.50
   2   5   1   93.49    6.20
   2   5   1   96.49    6.10
   2   5   1   90.19    4.20
  -3  -5  -1  182.08    9.60
   3   5   1  194.38    9.70
   3   5   1  187.38    6.40
   3   5   1  174.78    9.20
  -4  -5  -1  400.76   15.80
   4   5   1  392.26   15.60
   4   5   1  389.76   15.70
   5   5   1   61.39    8.40
   5   5   1   53.79    7.90
  -6  -5  -1   79.89   10.00
   6   5   1   63.89    9.40
   6   5   1   59.99    8.70
   8  -6  -1  359.06   19.30
   8  -6  -1  386.36   19.90
   8  -6  -1  367.46   15.50
  -8   6   1  385.36   13.50
  -8   6   1  379.76   16.70
   7  -6  -1    5.10    5.10
   7  -6  -1   -5.30    5.20
   7  -6  -1    5.20    3.70
  -7   6   1    1.90    3.50
   6  -6  -1  218.18    9.60
   6  -6  -1  236.08   11.70
  -6   6   1  215.88    8.80
   5  -6  -1   -1.30    2.80
   5  -6  -1    1.60    2.20
  -5   6   1    1.70    2.20
  -5   6   1    0.10    2.60
   4  -6  -1   42.70    5.10
   4  -6  -1   42.20    3.90
  -4   6   1   41.00    3.40
  -4   6   1   43.70    3.80
  -4   6   1   45.40    4.60
   3  -6  -1   14.20    2.20
   3  -6  -1   19.80    3.50
  -3   6   1   15.80    2.30
  -3   6   1   11.80    2.00
  -3   6   1   17.40    2.80
   2  -6  -1 2897.91   59.09
   2  -6  -1 2860.51   61.69
  -2   6   1 2845.22   61.79
  -2   6   1 2858.91   59.59
  -2   6   1 2979.30   59.69
   1  -6  -1  116.59    6.30
   1  -6  -1  123.99    6.60
   1  -6  -1  119.79    4.30
  -1   6   1  118.19    5.10
  -1   6   1  112.99    6.20
   0  -6  -1    8.80    2.60
   0  -6  -1    2.90    2.30
   0   6   1    3.30    2.00
   0   6   1    4.30    1.60
  -1  -6  -1    3.40    2.50
  -1  -6  -1    4.30    2.40
   1   6   1    2.10    1.50
   1   6   1    2.70    2.40
   1   6   1    1.60    2.10
  -2  -6  -1  360.16   13.60
   2   6   1  374.56   10.80
   2   6   1  391.16   13.80
  -3  -6  -1   39.50    5.90
   3   6   1   49.99    6.50
   3   6   1   42.50    4.10
   3   6   1   50.29    6.40
  -4  -6  -1   50.99    7.50
   4   6   1   40.60    6.40
   4   6   1   45.10    4.70
  -5  -6  -1    0.50    7.10
   5   6   1   10.40    6.20
   5   6   1    8.80    5.80
  -6  -6  -1    0.70    8.90
   6   6   1  -13.00    6.80
   6   6   1    4.70    7.30
   8  -7  -1   65.39    9.20
   8  -7  -1   78.59   10.30
   8  -7  -1   65.59    8.40
  -8   7   1   72.19    9.20
   7  -7  -1  366.86   14.40
   7  -7  -1  393.46   17.30
  -7   7   1  373.26   15.60
  -7   7   1  372.36   13.70
   6  -7  -1   44.60    7.30
  -6   7   1   54.09    6.20
  -6   7   1   47.90    5.90
   5  -7  -1  102.19    6.40
   5  -7  -1   99.39    7.90
  -5   7   1   99.69    6.90
  -5   7   1   89.19    6.10
   4  -7  -1    2.40    3.30
   4  -7  -1    1.60    2.00
  -4   7   1    4.30    2.50
  -4   7   1    5.70    4.90
  -4   7   1    4.90    2.20
   3  -7  -1   22.00    3.90
   3  -7  -1   23.60    2.70
  -3   7   1   16.80    3.40
  -3   7   1   26.70    3.40
  -3   7   1   19.10    2.90
   2  -7  -1  528.75   16.40
   2  -7  -1  539.25   16.50
   2  -7  -1  555.14   13.80
  -2   7   1  534.35   14.30
  -2   7   1  528.65   16.50
  -2   7   1  551.44   14.80
   1  -7  -1  193.78    6.10
   1  -7  -1  187.08    8.80
   1  -7  -1  188.58    8.90
  -1   7   1  178.98    7.20
  -1   7   1  198.58    8.90
   0  -7  -1  302.57   11.70
   0  -7  -1  316.37   12.20
   0   7   1  301.37   11.70
   0   7   1  292.97    9.70
  -1  -7  -1  212.68   10.30
  -1  -7  -1  196.68    9.90
   1   7   1  222.78    8.10
   1   7   1  196.28    9.70
   1   7   1  212.68   10.10
  -2  -7  -1  946.01   26.20
   2   7   1  925.61   22.40
   2   7   1  897.91   25.80
   2   7   1  889.51   25.80
  -3  -7  -1 1213.48   33.90
   3   7   1 1284.27   34.60
   3   7   1 1261.47   29.20
   3   7   1 1290.17   34.20
  -4  -7  -1    0.40    6.60
   4   7   1   13.20    3.50
   4   7   1   10.60    5.80
   4   7   1   10.70    5.40
  -5  -7  -1  -15.10    8.00
   5   7   1   15.50    7.00
   5   7   1   19.70    7.00
   8  -8  -1  145.99   11.50
   8  -8  -1  137.19   15.50
   7  -8  -1   27.80    7.10
   7  -8  -1   33.30    5.90
  -7   8   1   22.30    6.50
   6  -8  -1  984.50   26.50
   6  -8  -1 1044.50   29.50
  -6   8   1  981.80   27.40
  -6   8   1 1010.60   26.20
   5  -8  -1  234.38   10.00
   5  -8  -1  264.47   12.60
  -5   8   1  257.77   11.30
  -5   8   1  253.37   10.40
  -5   8   1  244.18    8.90
   4  -8  -1  103.89    6.20
   4  -8  -1  112.89    8.20
  -4   8   1   98.39    6.30
  -4   8   1  109.09    7.20
  -4   8   1  104.49    8.10
  -4   8   1  104.99    6.60
   3  -8  -1   72.99    4.70
   3  -8  -1   65.69    6.50
  -3   8   1   69.99    5.40
  -3   8   1   69.89    5.60
  -3   8   1   63.49    5.20
  -3   8   1   61.79    6.70
   2  -8  -1  263.37    8.50
   2  -8  -1  277.47   11.80
   2  -8  -1  278.97   12.20
  -2   8   1  296.17   10.20
  -2   8   1  266.87   11.60
   1  -8  -1   36.30    5.10
   1  -8  -1   28.50    4.80
   1  -8  -1   37.30    3.00
  -1   8   1   42.90    4.60
  -1   8   1   37.00    4.80
   0  -8  -1  780.02   22.80
   0  -8  -1  683.13   24.90
   0   8   1  808.92   20.20
   0   8   1  787.12   22.70
  -1  -8  -1  328.27   13.90
  -1  -8  -1  303.97   13.80
   1   8   1  354.56   14.10
   1   8   1  346.67   11.50
  -2  -8  -1  293.57   14.00
   2   8   1  296.37   10.70
   2   8   1  275.27   13.50
   2   8   1  283.07   13.70
   3   8   1    0.30    4.60
   3   8   1    4.30    3.80
  -4  -8  -1   28.70    9.10
   4   8   1   23.50    6.40
   4   8   1   27.80    8.30
   7  -9  -1   18.30    5.60
   7  -9  -1   11.70    8.70
  -7   9   1   11.60    6.50
   6  -9  -1    6.70    6.20
   6  -9  -1   -2.20    3.70
  -6   9   1   -2.10    5.10
  -6   9   1   14.70    4.80
   5  -9  -1  191.68   11.80
   5  -9  -1  186.58   10.70
  -5   9   1  179.48   10.70
  -5   9   1  178.98    8.40
   4  -9  -1   14.40    5.40
   4  -9  -1   15.40    3.30
  -4   9   1    9.10    3.50
  -4   9   1   10.00    4.60
  -4   9   1   18.20    4.00
   3  -9  -1  194.98   10.60
   3  -9  -1  180.78    7.60
   3  -9  -1  188.98   11.20
  -3   9   1  187.48   10.30
  -3   9   1  170.38    9.00
   2  -9  -1  234.08   12.20
   2  -9  -1  236.08    8.20
   2  -9  -1  246.78   11.90
  -2   9   1  228.28   11.70
   1  -9  -1  983.30   27.70
   1  -9  -1  974.10   27.60
   1  -9  -1  959.60   22.10
  -1   9   1  955.10   27.40
  -1   9   1 1001.30   25.20
   0  -9  -1  433.16   17.10
   0  -9  -1  460.35   17.70
   0   9   1  461.35   14.60
   0   9   1  427.46   16.40
  -1  -9  -1    8.00    5.20
  -1  -9  -1   -2.90    4.20
   1   9   1    3.40    3.60
   1   9   1    3.10    4.90
   2   9   1    7.20    5.40
   2   9   1   14.20    7.40
   2   9   1   18.30    4.50
  -3  -9  -1   -5.80    7.60
   3   9   1    6.30    6.50
   3   9   1    1.10    4.50
   3   9   1  -12.40    6.30
  -4  -9  -1   96.19   14.40
   4   9   1  124.99   14.70
   4   9   1  108.39   13.00
   6 -10  -1    0.30    4.80
   6 -10  -1    0.00    7.20
  -6  10   1   -4.30    6.60
  -6  10   1   -5.60    5.80
   5 -10  -1  107.29    8.30
   5 -10  -1   97.39   11.00
  -5  10   1  117.49   10.30
  -5  10   1   91.99   10.00
  -5  10   1   96.69    7.90
   4 -10  -1   14.20    3.80
   4 -10  -1   12.30    6.10
  -4  10   1   10.10    4.20
  -4  10   1   10.10    4.10
  -4  10   1    7.30    4.80
   3 -10  -1   23.60    3.60
   3 -10  -1   10.40    4.90
  -3  10   1   13.70    4.90
  -3  10   1   22.90    6.00
   2 -10  -1   64.59    8.20
   2 -10  -1   70.29    5.20
   2 -10  -1   71.09    9.00
  -2  10   1   69.89    7.60
   1 -10  -1    9.10    2.30
   1 -10  -1   10.80    5.30
   1 -10  -1   -7.00    8.30
  -1  10   1    0.60    3.80
  -1  10   1   12.80    5.60
   0 -10  -1   70.99    9.00
   0  10   1   99.49   10.30
   0  10   1   93.89    8.50
  -1 -10  -1  115.39   12.30
  -1 -10  -1   84.49   10.00
   1  10   1   86.69   11.20
   1  10   1  106.69    9.20
  -2 -10  -1   16.50    9.10
   2  10   1   10.70    6.80
   2  10   1    5.40    5.80
   5 -11  -1   77.49   10.90
   5 -11  -1   54.99    6.60
  -5  11   1   55.89    6.70
   4 -11  -1    7.30    6.50
   4 -11  -1   11.00    7.70
  -4  11   1   10.10    6.60
  -4  11   1    7.10    5.50
  -4  11   1    9.00    6.20
   3 -11  -1  101.59    7.20
   3 -11  -1   93.99   11.10
   3 -11  -1  115.79   13.30
  -3  11   1  113.19   10.70
  -3  11   1   94.29   10.00
  -3  11   1  103.59   11.00
   2 -11  -1    9.40    3.20
   2 -11  -1   11.40    7.10
   2 -11  -1    0.20    5.80
  -2  11   1   10.90    5.20
  -2  11   1   15.90    6.00
   1 -11  -1    4.20    7.20
   1 -11  -1    1.60    6.20
  -1  11   1   18.70    6.20
  -1  11   1   11.20    5.80
   0 -11  -1    9.70    8.60
   0 -11  -1    6.40    8.00
   0  11   1    2.80    5.60
   0  11   1   -5.60    5.90
  -1 -11  -1   41.40   10.40
   1  11   1   55.39    8.50
   1  11   1   44.00    7.70
   3 -12  -1   26.00    5.00
   3 -12  -1   24.40   10.70
  -3  12   1   35.40    7.90
  -3  12   1   23.70    7.70
   2 -12  -1    0.20    9.90
   2 -12  -1    0.80    3.80
  -2  12   1    0.90    6.40
  -2  12  -2   -1.20    6.70
   2 -12   2   12.00    8.50
   2 -12   2    3.50    4.30
  -3  12  -2   -1.80    6.60
   3 -12   2    6.60    5.10
   3 -12   2    9.40    7.80
   1  11  -2    7.90    8.20
   1  11  -2   19.60    7.80
   0  11  -2   11.50    6.60
   0  11  -2   -1.50    5.70
   0 -11   2  -14.80    8.30
   0 -11   2    3.30    3.30
  -1  11  -2   58.29    8.00
  -1  11  -2   64.59    8.20
   1 -11   2   92.69   11.20
   1 -11   2   80.89    9.20
   1 -11   2   71.99    6.60
  -2  11  -2   15.00    6.10
  -2  11  -2   17.10    6.10
   2 -11   2   10.30    7.30
   2 -11   2   25.40    7.00
   2 -11   2   16.90    4.10
  -3  11  -2  123.09   12.20
  -3  11  -2  158.48   12.40
   3 -11   2  163.08   12.20
   3 -11   2  141.29   14.90
   3 -11   2  143.79   10.40
  -4  11  -2   -3.90    4.30
  -4  11  -2    1.70    5.60
  -4  11  -2    2.00    7.00
   4 -11   2   -5.90    7.90
   4 -11   2   -2.60    4.00
   4 -11   2    8.60    6.90
   5 -11   2   61.99    6.90
   5 -11   2   88.19   10.80
   2  10  -2  109.39   12.20
   2  10  -2  103.69   11.20
  -2 -10   2   94.79   12.60
   1  10  -2   23.10    6.10
   1  10  -2   18.00    5.60
  -1 -10   2   22.90    7.80
   0  10  -2   16.20    5.90
   0  10  -2   19.80    5.70
   0 -10   2   19.40    6.10
   0 -10   2   14.20    6.90
   0 -10   2   17.90    3.40
  -1  10  -2   10.60    4.50
  -1  10  -2   -4.90    4.20
   1 -10   2   13.40    3.30
   1 -10   2   10.30    5.20
   1 -10   2   -2.70    5.80
   1 -10   2    9.90    2.80
  -2  10  -2  235.38   12.00
  -2  10  -2  223.78   11.80
   2 -10   2  229.28    9.50
   2 -10   2  244.88    9.10
   2 -10   2  232.88   12.10
  -3  10  -2   27.70    5.40
   3 -10   2   27.90    4.30
   3 -10   2   13.80    5.60
   3 -10   2   28.30    3.70
   3 -10   2   37.40    6.40
  -4  10  -2   30.40    4.50
  -4  10  -2   24.30    5.50
  -4  10  -2   38.20    6.30
   4 -10   2   27.30    6.10
   4 -10   2   29.50    3.80
   4 -10   2   26.50    5.60
  -5  10  -2   22.50    6.20
   5 -10   2   33.20    6.70
   5 -10   2   39.80    5.50
  -6  10  -2   28.80    7.10
   6 -10   2   26.00    7.40
   6 -10   2   18.20    5.10
   3   9  -2   12.40    5.50
   3   9  -2    3.80    6.20
   3   9  -2    1.20    6.70
  -3  -9   2   16.20    9.10
   2   9  -2  263.37   12.70
   2   9  -2  275.67   15.30
   2   9  -2  275.27   14.00
  -2  -9   2  252.27   16.10
   1   9  -2   21.00    5.10
   1   9  -2   12.20    4.30
  -1  -9   2   13.00    2.70
  -1  -9   2   -1.80    5.90
   0   9  -2    2.30    3.90
   0   9  -2   11.40    3.90
   0  -9   2    8.20    2.20
   0  -9   2    9.10    2.80
   0  -9   2    8.60    3.90
  -1   9  -2  152.28    9.00
  -1   9  -2  151.18    8.90
   1  -9   2  148.29    6.50
   1  -9   2  143.69    6.90
   1  -9   2  156.18    9.60
   1  -9   2  156.08   10.90
  -2   9  -2    9.30    4.00
   2  -9   2    9.80    2.70
   2  -9   2    8.40    2.00
   2  -9   2    9.20    3.60
   2  -9   2   -1.00    4.90
  -3   9  -2  105.59    8.00
   3  -9   2  103.99    6.50
   3  -9   2  106.89    5.60
   3  -9   2   98.19    8.10
  -4   9  -2    1.40    2.70
   4  -9   2    7.50    4.20
   4  -9   2    0.70    2.60
   5  -9   2  118.39    8.00
   5  -9   2  109.39    9.50
   5  -9   2  119.29    6.20
  -6   9  -2   90.29   10.20
   6  -9   2  113.09   11.10
   6  -9   2   99.89    8.70
  -7   9  -2   -0.60    6.40
   7  -9   2    1.40    4.80
   7  -9   2   17.20    7.20
   4   8  -2  224.48   11.50
   4   8  -2  214.28   14.60
   4   8  -2  205.08   15.80
   4   8  -2  202.68   15.70
  -4  -8   2  218.08   17.50
   3   8  -2   83.39    8.20
   3   8  -2   90.29   10.00
   3   8  -2  106.39   11.30
  -3  -8   2   97.79   12.10
   2   8  -2    2.80    3.90
   2   8  -2    4.60    3.60
   2   8  -2    3.20    4.70
   1   8  -2 1535.35   38.30
   1   8  -2 1643.04   37.30
  -1  -8   2 1547.35   40.20
  -1  -8   2 1536.25   34.00
  -1  -8   2 1558.24   34.00
   0   8  -2  408.76   13.70
   0   8  -2  408.56   14.20
   0  -8   2  407.36   11.40
   0  -8   2  412.86   11.70
   0  -8   2  391.16   15.80
  -1   8  -2   38.90    5.00
  -1   8  -2   33.50    4.30
   1  -8   2   39.30    3.40
   1  -8   2   39.20    6.00
   1  -8   2   40.60    4.00
   1  -8   2   34.80    4.80
  -2   8  -2  219.78    9.80
  -2   8  -2  219.18    9.60
   2  -8   2  225.58    8.40
   2  -8   2  207.08    7.60
   2  -8   2  222.98    9.90
   2  -8   2  232.38   11.40
  -3   8  -2   59.99    6.00
  -3   8  -2   53.89    5.60
   3  -8   2   59.39    4.90
   3  -8   2   49.99    3.90
   3  -8   2   67.59    6.20
  -4   8  -2  351.06   12.90
   4  -8   2  349.96   10.40
   4  -8   2  324.67   15.60
   4  -8   2  347.67   12.00
  -5   8  -2  373.96   13.90
   5  -8   2  364.16   14.00
   5  -8   2  368.36   11.00
   5  -8   2  366.56   13.00
  -6   8  -2   13.10    4.90
   6  -8   2   22.40    4.90
   6  -8   2   23.50    5.50
   7  -8   2   26.00    6.70
   7  -8   2   23.40    5.30
   5   7  -2    2.60    6.70
   5   7  -2    6.90    7.80
   5   7  -2   -3.90    6.00
  -5  -7   2   24.70    9.80
   4   7  -2   21.30    6.40
   4   7  -2   28.70    4.70
   4   7  -2   33.90    7.10
   4   7  -2   29.30    7.40
  -4  -7   2   18.80    6.70
   3   7  -2  148.79    8.20
   3   7  -2  142.59    9.80
   3   7  -2  125.19   10.50
  -3  -7   2  152.78    6.10
   2   7  -2  687.23   18.70
   2   7  -2  677.73   21.80
   2   7  -2  664.83   20.60
  -2  -7   2  680.03   16.10
  -2  -7   2  671.13   21.90
   1   7  -2  292.47   12.40
   1   7  -2  287.67   11.30
   1   7  -2  300.57   10.80
  -1  -7   2  293.67    8.60
  -1  -7   2  262.57   12.30
   0   7  -2  106.29    6.30
   0   7  -2  109.29    6.30
   0  -7   2   98.79    4.80
   0  -7   2  108.29    4.90
   0  -7   2  100.79    6.70
  -1   7  -2  515.05   15.10
  -1   7  -2  514.55   14.90
   1  -7   2  482.85   13.30
   1  -7   2  490.55   15.00
   1  -7   2  472.05   13.00
   1  -7   2  501.75   16.60
  -2   7  -2  130.89    8.30
  -2   7  -2  144.19    7.00
   2  -7   2  149.69    6.40
   2  -7   2  143.89    7.20
   2  -7   2  149.88    8.60
   2  -7   2  149.88    5.90
  -3   7  -2  391.56   12.60
  -3   7  -2  353.76   13.30
   3  -7   2  376.06   11.00
   3  -7   2  401.26   12.70
   3  -7   2  407.46   12.20
  -4   7  -2  465.25   14.50
   4  -7   2  453.75   14.50
   4  -7   2  449.76   12.30
   4  -7   2  441.36   13.70
  -5   7  -2   32.60    4.50
   5  -7   2   35.00    4.50
   5  -7   2   32.50    3.30
  -6   7  -2  124.29    8.60
   6  -7   2  119.09    5.60
   6  -7   2  121.79    9.40
   6  -7   2  136.59    8.10
  -7   7  -2   10.90    5.10
  -7   7  -2   -2.10    4.60
   7  -7   2    3.70    5.60
   7  -7   2   -2.60    3.80
  -8   7  -2    8.80    6.00
   8  -7   2   -2.20    7.40
   8  -7   2   -1.60    5.40
   6   6  -2   76.89   10.40
   6   6  -2   59.89   10.10
  -6  -6   2   58.99    6.70
   5   6  -2    3.30    5.90
   5   6  -2    2.50    6.30
   5   6  -2   10.30    6.60
  -5  -6   2   -3.30    6.30
   4   6  -2   20.70    3.50
   4   6  -2   22.10    6.80
   4   6  -2   19.10    5.50
   4   6  -2   18.30    5.00
  -4  -6   2   14.60    2.80
   3   6  -2   69.69    7.30
   3   6  -2   57.79    5.40
   3   6  -2   67.59    7.50
  -3  -6   2   72.69    8.20
  -3  -6   2   64.49    4.20
  -3  -6   2   66.29    3.30
   2   6  -2   42.90    4.50
   2   6  -2   41.20    5.30
   2   6  -2   34.20    5.10
  -2  -6   2   43.80    5.70
  -2  -6   2   45.10    2.90
   1   6  -2 1201.88   28.90
   1   6  -2 1178.58   30.20
   1   6  -2 1161.58   27.70
  -1  -6   2 1202.98   26.10
  -1  -6   2 1182.98   30.50
   0   6  -2   78.09    5.00
   0   6  -2   76.79    4.90
   0  -6   2   84.39    5.40
   0  -6   2   76.79    3.90
   0  -6   2   77.89    6.00
  -1   6  -2  850.11   21.00
  -1   6  -2  857.21   21.30
   1  -6   2  866.61   22.90
   1  -6   2  824.62   20.00
   1  -6   2  860.01   21.30
  -2   6  -2  203.48    7.60
  -2   6  -2  203.68    8.10
   2  -6   2  208.98    8.00
   2  -6   2  203.08    7.40
   2  -6   2  194.48    6.80
  -3   6  -2 1154.68   27.50
  -3   6  -2 1162.58   27.40
   3  -6   2 1145.99   25.80
   3  -6   2 1168.38   27.00
   3  -6   2 1133.99   27.20
  -4   6  -2  858.91   21.70
   4  -6   2  816.42   21.10
   4  -6   2  854.51   21.90
   4  -6   2  829.82   19.60
  -5   6  -2   55.69    5.50
  -5   6  -2   51.49    5.30
   5  -6   2   51.29    3.40
   5  -6   2   48.50    5.70
   5  -6   2   56.99    5.00
  -6   6  -2   16.30    3.90
   6  -6   2   12.30    4.30
   6  -6   2   14.50    2.20
   6  -6   2   13.90    3.60
  -7   6  -2   39.60    6.50
   7  -6   2   26.20    4.50
   7  -6   2   47.30    6.90
  -8   6  -2   84.39   10.00
  -8   6  -2   97.99   12.10
   8  -6   2  104.99   14.10
   8  -6   2  119.69    9.70
   8  -6   2  109.49   13.00
   6   5  -2   13.00    6.60
   6   5  -2   22.80    7.00
   6   5  -2   25.20    7.90
  -6  -5   2   18.50    3.70
  -6  -5   2    9.70    7.90
   5   5  -2  638.54   21.40
   5   5  -2  611.44   21.90
   5   5  -2  590.24   22.30
  -5  -5   2  625.24   15.70
   4   5  -2   90.99    7.80
   4   5  -2   80.59    8.10
   4   5  -2   90.89    8.00
   4   5  -2   82.29    5.20
  -4  -5   2   87.59    8.70
  -4  -5   2   80.19    4.60
   3   5  -2  116.09    5.70
   3   5  -2  105.69    7.30
  -3  -5   2  108.19    8.10
  -3  -5   2  104.29    3.80
  -3  -5   2  104.39    4.70
   2   5  -2  330.87   11.60
   2   5  -2  294.47   11.90
   2   5  -2  328.37   10.00
  -2  -5   2  330.37    8.60
  -2  -5   2  312.47   12.30
   1   5  -2 1082.89   25.30
   1   5  -2 1049.89   27.40
   1   5  -2 1128.29   26.40
  -1  -5   2 1107.59   24.10
  -1  -5   2 1132.09   27.90
   0   5  -2 1588.54   34.90
   0   5  -2 1598.74   35.10
   0  -5   2 1589.14   36.70
   0  -5   2 1567.74   33.80
   0  -5   2 1615.54   35.30
  -1   5  -2  241.18    7.90
  -1   5  -2  239.18    8.30
   1  -5   2  247.78    7.60
   1  -5   2  259.27    7.80
   1  -5   2  256.67    8.30
   1  -5   2  256.17    9.50
  -2   5  -2   -2.10    1.10
  -2   5  -2    0.70    1.40
   2  -5   2    2.90    1.50
   2  -5   2    1.70    1.20
   2  -5   2    1.20    1.00
  -3   5  -2   14.80    2.70
   3  -5   2   21.50    3.00
   3  -5   2   22.70    2.30
   3  -5   2   18.30    2.60
  -4   5  -2  259.67    9.50
  -4   5  -2  260.17    9.10
   4  -5   2  258.97    9.00
   4  -5   2  264.57    7.80
   4  -5   2  266.47    9.60
  -5   5  -2   17.10    3.30
  -5   5  -2   13.90    2.70
   5  -5   2   16.80    2.10
   5  -5   2   13.70    2.90
   5  -5   2   12.60    3.30
  -6   5  -2   46.30    5.60
  -6   5  -2   43.20    5.40
   6  -5   2   49.10    6.70
   6  -5   2   54.39    5.20
   6  -5   2   42.10    3.00
  -7   5  -2   -1.10    4.10
  -7   5  -2   10.70    3.80
   7  -5   2   13.60    5.10
   7  -5   2   12.00    3.80
  -8   5  -2   16.30    4.70
  -8   5  -2   16.60    6.70
   8  -5   2   24.50    7.50
   8  -5   2    9.90    7.90
   8  -5   2   20.20    5.50
   7   4  -2   -9.50    7.60
   7   4  -2   -5.60    7.50
   7   4  -2   19.80    8.40
  -7  -4   2   13.30    4.90
   6   4  -2  104.69   10.70
   6   4  -2   92.49   10.70
   6   4  -2  100.69   11.70
  -6  -4   2   79.69    9.50
  -6  -4   2  108.09    6.60
   5   4  -2  797.52   25.10
   5   4  -2  721.63   23.70
   5   4  -2  800.72   23.50
  -5  -4   2  779.72   18.80
   4   4  -2   18.30    4.70
   4   4  -2   16.80    4.40
   4   4  -2   13.80    3.80
   4   4  -2   17.80    2.50
  -4  -4   2   23.50    5.10
  -4  -4   2   17.70    2.40
   3   4  -2    4.30    2.40
   3   4  -2    4.60    1.90
   3   4  -2    1.60    2.50
  -3  -4   2    2.40    2.90
  -3  -4   2    4.00    0.90
  -3  -4   2    5.40    1.70
   2   4  -2 1683.33   38.30
   2   4  -2 1711.63   36.30
  -2  -4   2 1717.93   35.20
  -2  -4   2 1680.63   39.40
   1   4  -2  352.16   10.00
   1   4  -2  370.06   10.70
  -1  -4   2  363.86    9.40
  -1  -4   2  354.66   11.70
   0   4  -2   25.10    2.60
   0   4  -2   25.70    2.30
   0  -4   2   28.50    2.80
   0  -4   2   26.60    2.10
   0  -4   2   31.00    3.30
  -1   4  -2  957.30   21.40
  -1   4  -2  973.50   22.00
   1  -4   2  935.11   21.50
   1  -4   2  982.80   21.50
   1  -4   2  945.81   21.40
  -2   4  -2  706.23   17.00
  -2   4  -2  679.73   16.50
   2  -4   2  720.33   16.50
   2  -4   2  679.43   16.30
  -3   4  -2  160.68    6.20
  -3   4  -2  165.48    6.50
   3  -4   2  160.98    6.20
   3  -4   2  155.58    5.40
   3  -4   2  162.88    6.30
  -4   4  -2  350.46   11.10
  -4   4  -2  349.87   10.50
   4  -4   2  346.27    9.30
   4  -4   2  337.47   10.60
   4  -4   2  369.16   11.20
  -5   4  -2    4.60    2.10
   5  -4   2    1.70    2.00
   5  -4   2    2.60    1.20
  -6   4  -2  981.10   23.30
  -6   4  -2  985.50   25.50
   6  -4   2  961.00   21.10
   6  -4   2  988.70   24.60
  -7   4  -2  403.06   12.40
   7  -4   2  436.46   18.30
  -8   4  -2    7.80    5.30
   8  -4   2    3.10    7.50
   8  -4   2   -2.20    4.00
   7   3  -2   24.70    6.80
   7   3  -2   18.10    8.40
  -7  -3   2   42.30    8.90
  -7  -3   2   39.70    5.20
   6   3  -2   67.29    8.60
   6   3  -2   69.69    8.20
  -6  -3   2   65.99    5.50
   5   3  -2  154.98    9.40
   5   3  -2  144.09   10.20
  -5  -3   2  156.58    6.40
   4   3  -2   42.00    5.40
   4   3  -2   55.49    6.00
  -4  -3   2   47.60    8.70
  -4  -3   2   59.29    3.70
   3   3  -2  686.93   15.70
   3   3  -2  680.13   19.30
   3   3  -2  657.03   18.10
  -3  -3   2  674.73   14.60
  -3  -3   2  653.63   15.70
  -3  -3   2  694.23   19.40
   2   3  -2  251.87    7.30
   2   3  -2  235.08    9.10
  -2  -3   2  251.57    6.60
  -2  -3   2  247.88    9.20
  -2  -3   2  242.28    7.10
   1   3  -2   27.40    2.30
   1   3  -2   26.70    2.40
   1   3  -2   24.10    2.80
  -1  -3   2   26.80    2.00
  -1  -3   2   26.00    3.00
   0   3  -2   45.40    2.50
   0   3  -2   44.10    2.70
   0  -3   2   46.20    2.50
   0  -3   2   38.50    3.10
   0  -3   2   43.10    2.50
  -1   3  -2 1095.69   23.00
  -1   3  -2 1078.39   22.90
  -1   3  -2 1088.29   23.80
   1  -3   2 1073.19   23.50
   1  -3   2 1089.99   23.00
  -2   3  -2  355.86    9.80
   2  -3   2  374.16    9.50
   2  -3   2  361.66    9.40
   2  -3   2  372.66    9.90
  -3   3  -2    3.60    1.50
  -3   3  -2    2.80    1.50
   3  -3   2    1.90    1.10
   3  -3   2    1.80    1.30
   3  -3   2    2.10    0.90
  -4   3  -2   67.99    4.40
  -4   3  -2   65.79    3.90
   4  -3   2   67.09    4.10
   4  -3   2   64.29    3.10
  -5   3  -2 1045.90   23.50
  -5   3  -2 1004.30   25.10
   5  -3   2 1037.30   22.00
   5  -3   2 1033.60   24.50
  -6   3  -2  108.79    6.90
  -6   3  -2  106.19    5.40
   6  -3   2  100.39    8.70
   6  -3   2  108.89    6.20
  -7   3  -2   39.50    6.30
   7  -3   2   32.20    6.60
  -8   3  -2   41.20    6.70
   8  -3   2   35.70    5.70
   8  -3   2   49.80    9.30
   8   2  -2  115.49   14.10
   8   2  -2  100.29   13.10
   7   2  -2   31.70    6.50
   7   2  -2   30.60    7.60
  -7  -2   2   19.30    4.20
  -7  -2   2   22.40    7.80
   6   2  -2   61.59    7.30
   6   2  -2   44.50    6.60
   5   2  -2   59.99    7.20
   5   2  -2   66.19    6.30
  -5  -2   2   57.49    4.20
  -5  -2   2   58.89    7.00
   4   2  -2  293.07   10.60
   4   2  -2  284.67   11.70
  -4  -2   2  287.97   11.50
  -4  -2   2  281.77    8.40
   3   2  -2   99.69    5.90
   3   2  -2  101.19    5.50
  -3  -2   2   92.39    5.80
  -3  -2   2  101.89    4.20
   2   2  -2  759.72   18.50
   2   2  -2  747.63   19.20
   2   2  -2  766.12   16.90
  -2  -2   2  752.42   19.30
  -2  -2   2  777.82   17.20
  -2  -2   2  793.02   16.70
   1   2  -2    4.50    1.10
   1   2  -2    6.90    1.50
   1   2  -2    4.80    1.40
  -1  -2   2    8.50    1.20
  -1  -2   2    4.40    1.30
   0   2  -2  173.48    5.60
   0   2  -2  170.98    5.30
   0   2  -2  170.58    5.20
   0   2  -2  177.08    4.70
   0  -2   2  178.28    4.70
   0  -2   2  180.88    5.20
   0  -2   2  169.58    5.70
  -1   2  -2 5112.69  101.29
  -2   2  -2 2982.70   59.09
   2  -2   2 2857.61   59.19
   2  -2   2 2929.81   58.79
  -3   2  -2 3342.17   67.49
  -3   2  -2 3396.16   66.79
   3  -2   2 3241.08   67.19
   3  -2   2 3261.77   66.19
  -4   2  -2  495.45   12.00
  -4   2  -2  475.25   13.10
   4  -2   2  464.65   11.10
   4  -2   2  484.25   12.70
  -5   2  -2   88.49    4.20
  -5   2  -2   91.39    5.50
   5  -2   2   83.89    6.60
   5  -2   2   81.59    4.70
  -6   2  -2   75.59    6.10
   6  -2   2   81.59    5.40
   6  -2   2   70.49    7.80
  -7   2  -2  390.86   13.80
   7  -2   2  372.26   12.90
   7  -2   2  388.96   18.10
  -8   2  -2   52.29    6.80
   8  -2   2   60.09    6.80
   8  -2   2   59.79   10.40
   8   1  -2    9.40    6.60
   8   1  -2   11.30    5.40
   8   1  -2   14.80    8.50
  -8  -1   2    2.40    5.10
   7   1  -2  152.88   13.20
   7   1  -2  158.08   10.60
   7   1  -2  171.08    9.20
  -7  -1   2  179.98    9.10
   6   1  -2   -0.10    2.80
   6   1  -2   11.10    4.80
   6   1  -2   -5.50    3.60
  -6  -1   2    0.40    3.00
   5   1  -2  138.69    6.50
   5   1  -2  127.79    8.60
   5   1  -2  152.98    7.70
  -5  -1   2  155.08    9.00
  -5  -1   2  144.79    6.10
   4   1  -2   46.50    3.60
   4   1  -2   49.90    4.50
   4   1  -2   49.00    5.00
  -4  -1   2   52.59    5.20
  -4  -1   2   54.49    3.50
   3   1  -2 2218.78   46.50
   3   1  -2 2298.47   47.70
   3   1  -2 2285.57   49.10
  -3  -1   2 2239.48   46.20
  -3  -1   2 2171.98   48.70
   2   1  -2  200.48    7.10
   2   1  -2  196.88    6.60
  -2  -1   2  206.38    5.90
  -2  -1   2  207.98    5.40
  -2  -1   2  196.48    7.00
   1   1  -2  775.52   16.70
   1   1  -2  785.42   17.40
   1   1  -2  754.52   17.20
  -1  -1   2  768.32   16.50
  -1  -1   2  784.12   17.50
  -1  -1   2  750.42   17.20
   0   1  -2   -0.20    0.50
   0   1  -2   -0.20    0.50
   0   1  -2    0.70    0.60
   0  -1   2    0.20    0.60
   0  -1   2    0.20    0.50
   0  -1   2    0.30    0.50
  -1   1  -2 5761.92  126.59
  -1   1  -2 5763.72  121.29
  -2   1  -2 3859.31   76.19
  -2   1  -2 3756.02   75.79
   2  -1   2 3811.02   76.09
   2  -1   2 3833.92   75.69
  -3   1  -2  158.98    5.70
  -3   1  -2  171.88    5.10
   3  -1   2  164.48    4.80
   3  -1   2  169.28    5.50
  -4   1  -2   37.60    3.30
   4  -1   2   37.70    4.20
   4  -1   2   38.50    2.90
  -5   1  -2  111.99    5.80
   5  -1   2  119.29    7.80
   5  -1   2  118.29    5.30
   5  -1   2  123.49    5.20
  -6   1  -2    1.90    2.60
   6  -1   2    0.00    2.40
   6  -1   2    0.90    4.00
   6  -1   2    1.10    2.00
  -7   1  -2   21.70    4.50
   7  -1   2   22.50    4.10
   7  -1   2   22.60    3.80
   7  -1   2   24.30    6.20
   8  -1   2   36.70    9.50
   8  -1   2   32.80    5.60
   8   0  -2   86.89   10.60
   8   0  -2  119.79   14.30
   8   0  -2  103.79   10.10
  -8   0   2  122.89    9.40
   7   0  -2   80.39    8.30
   7   0  -2   61.79    8.30
   7   0  -2   74.59    7.10
  -7   0   2   71.89    6.60
   6   0  -2   96.29    6.40
   6   0  -2  104.59    9.00
   6   0  -2  116.49    7.60
  -6   0   2  111.29    6.30
   5   0  -2   31.70    3.80
   5   0  -2   25.90    4.30
   5   0  -2   31.90    3.70
  -5   0   2   30.50    3.50
   4   0  -2    0.30    1.90
   4   0  -2   -0.70    1.30
   4   0  -2    2.90    1.80
  -4   0   2    3.60    2.30
  -4   0   2   -1.20    1.10
   3   0  -2 1762.22   37.30
   3   0  -2 1743.63   38.50
   3   0  -2 1688.73   36.60
  -3   0   2 1771.32   36.40
  -3   0   2 1719.83   38.50
   2   0  -2  198.78    6.10
   2   0  -2  190.08    6.40
   2   0  -2  182.68    5.60
  -2   0   2  183.18    5.90
  -2   0   2  187.58    5.50
  -2   0   2  183.08    6.30
   1   0  -2 2376.36   47.50
   1   0  -2 2306.37   47.60
  -1   0   2 2383.36   47.70
  -1   0   2 2398.66   47.40
  -1   0   2 2307.87   47.20
   0   0  -2    9.80    1.10
   0   0  -2    9.40    0.70
   0   0   2   10.60    0.80
   0   0   2    8.90    0.70
   0   0   2    8.50    1.00
  -2   0  -2 4195.98   86.39
   2   0   2 4475.05   87.79
   2   0   2 4384.46   86.19
   2   0   2 4426.56   86.39
  -3   0  -2  184.68    5.90
   3   0   2  186.08    5.60
   3   0   2  181.68    7.30
  -4   0  -2  146.89    5.70
   4   0   2  153.98    5.30
   4   0   2  143.89    7.40
  -5   0  -2  963.40   22.60
   5   0   2  954.70   21.90
   5   0   2  907.11   25.90
  -6   0  -2  801.72   20.70
   6   0   2  796.42   24.70
   6   0   2  808.12   20.20
   6   0   2  826.82   20.70
  -7   0  -2  436.36   14.50
   7   0   2  444.26   18.80
   7   0   2  431.06   14.30
   7   0   2  419.36   13.70
   8   0   2   -3.60    4.60
   8   0   2    4.70    5.60
   8   0   2  -12.50    6.70
   8  -1  -2   59.39    6.90
   8  -1  -2   45.80    9.10
   8  -1  -2   62.79    7.20
  -8   1   2   55.19    6.30
   7  -1  -2   19.00    5.70
   7  -1  -2   14.40    4.20
   7  -1  -2   19.90    4.40
  -7   1   2   22.70    4.40
   6  -1  -2   97.39    8.40
   6  -1  -2   97.29    6.40
   6  -1  -2   85.79    6.00
  -6   1   2   92.79    6.00
   5  -1  -2 1427.06   31.70
   5  -1  -2 1319.17   34.40
   5  -1  -2 1379.26   31.50
  -5   1   2 1411.66   31.20
   4  -1  -2 1906.71   40.60
   4  -1  -2 1876.41   40.60
   4  -1  -2 1908.91   43.00
  -4   1   2 1892.91   40.20
   3  -1  -2  465.95   11.80
   3  -1  -2  457.45   13.10
   3  -1  -2  458.55   11.90
  -3   1   2  479.95   12.00
   2  -1  -2   27.70    2.30
   2  -1  -2   28.10    2.20
   2  -1  -2   27.90    2.00
  -2   1   2   30.60    2.20
  -2   1   2   28.40    2.00
   1  -1  -2  833.02   17.80
   1  -1  -2  780.92   17.70
   1  -1  -2  806.82   17.30
   1  -1  -2  815.12   17.70
  -1   1   2  826.92   17.20
  -1   1   2  799.32   17.70
   0  -1  -2   38.00    1.90
   0  -1  -2   37.50    2.00
   0   1   2   37.30    1.90
  -1  -1  -2 1007.20   21.80
  -1  -1  -2 1048.90   21.50
   1   1   2 1026.00   21.40
   1   1   2  972.20   21.80
  -2  -1  -2   52.39    3.30
   2   1   2   58.09    3.50
   2   1   2   58.39    2.20
  -3  -1  -2   16.20    2.60
  -3  -1  -2   18.20    2.00
   3   1   2   15.60    2.60
   3   1   2   16.90    1.60
  -4  -1  -2   69.59    3.80
   4   1   2   73.59    3.40
   4   1   2   68.89    5.50
  -5  -1  -2   -0.30    1.70
   5   1   2   -2.20    2.80
   5   1   2    2.60    1.60
  -6  -1  -2  121.89    6.70
   6   1   2  115.29    5.90
   6   1   2  110.69    9.40
  -7  -1  -2  108.39    7.90
   7   1   2  129.99    9.00
   7   1   2  120.99   12.30
   7   1   2  111.89    7.20
  -8  -1  -2    0.90    5.20
   8   1   2   -5.10    4.50
   8   1   2    4.80    6.00
   8   1   2   -3.70    8.20
   8  -2  -2   44.80    7.90
   8  -2  -2   53.69    6.30
   8  -2  -2   45.70    6.10
  -8   2   2   38.00    6.10
   7  -2  -2   92.69    7.00
   7  -2  -2   92.99    7.20
  -7   2   2   91.99   11.00
   6  -2  -2   24.70    4.80
   6  -2  -2   29.10    3.90
   6  -2  -2   24.20    3.70
  -6   2   2   28.20    4.00
   5  -2  -2  126.19    6.20
   5  -2  -2  129.99    6.20
   5  -2  -2  129.09    7.90
  -5   2   2  131.89    6.10
   4  -2  -2  231.18    9.10
   4  -2  -2  232.58    7.60
  -4   2   2  220.18    7.40
  -4   2   2  227.38    7.30
  -4   2   2  220.08    5.60
   3  -2  -2   22.80    2.20
   3  -2  -2   19.90    2.60
   3  -2  -2   19.90    2.50
  -3   2   2   24.60    2.20
  -3   2   2   20.80    2.20
   2  -2  -2 2277.47   45.10
   2  -2  -2 2198.18   44.80
   2  -2  -2 2183.88   45.90
  -2   2   2 2196.98   44.70
  -2   2   2 2123.89   45.00
   1  -2  -2 2795.62   57.59
   1  -2  -2 2826.12   56.49
   1  -2  -2 2932.71   57.39
  -1   2   2 2756.22   56.39
  -1   2   2 2879.61   57.69
  -1   2   2 2849.71   57.39
   0  -2  -2 3357.26   66.69
   0  -2  -2 3409.16   67.89
   0   2   2 3324.07   67.39
   0   2   2 3393.16   67.89
   0   2   2 3400.46   66.09
  -1  -2  -2  523.55   12.60
  -1  -2  -2  521.25   13.30
   1   2   2  529.95   12.60
   1   2   2  547.25   13.40
  -2  -2  -2  127.39    5.50
   2   2   2  125.59    5.30
   2   2   2  121.09    5.50
  -3  -2  -2  150.78    4.60
  -3  -2  -2  154.38    7.10
   3   2   2  140.69    6.90
   3   2   2  155.18    4.40
   3   2   2  146.79    6.80
  -4  -2  -2  226.48    9.80
  -4  -2  -2  225.48    6.80
   4   2   2  229.68    9.90
   4   2   2  220.78    6.50
  -5  -2  -2  336.47    9.70
   5   2   2  322.77    9.30
   5   2   2  307.47   13.40
  -6  -2  -2  584.94   15.60
   6   2   2  582.94   15.30
   6   2   2  563.24   20.60
  -7  -2  -2   40.00    5.90
   7   2   2   43.20    8.40
   7   2   2   40.80    4.70
   7   2   2   40.50    6.20
   8   2   2   -1.20    9.20
   8  -3  -2   58.09    7.20
   8  -3  -2   59.69    9.70
   8  -3  -2   63.99    6.40
  -8   3   2   45.90    6.40
   7  -3  -2  557.64   15.70
   7  -3  -2  458.55   22.40
   7  -3  -2  569.94   17.20
   6  -3  -2  519.25   14.60
   6  -3  -2  539.25   15.80
   6  -3  -2  527.55   18.50
  -6   3   2  519.25   15.50
  -6   3   2  529.55   12.70
   5  -3  -2 1166.18   30.20
   5  -3  -2 1186.78   27.80
   5  -3  -2 1225.08   26.90
  -5   3   2 1190.98   25.00
  -5   3   2 1133.09   26.40
  -5   3   2 1174.08   27.60
   4  -3  -2  456.05   13.70
   4  -3  -2  454.65   12.30
   4  -3  -2  405.96   13.30
   4  -3  -2  437.96   11.70
  -4   3   2  438.96   10.30
  -4   3   2  442.06   11.50
  -4   3   2  432.36   12.00
   3  -3  -2   11.30    1.60
   3  -3  -2   14.10    2.00
   3  -3  -2   13.00    2.40
  -3   3   2   15.00    1.90
  -3   3   2   14.00    1.80
  -3   3   2   12.00    1.40
   2  -3  -2  965.30   21.30
   2  -3  -2 1002.10   21.70
   2  -3  -2  969.80   22.60
  -2   3   2  977.20   21.80
  -2   3   2  965.70   22.70
  -2   3   2  973.60   21.20
   1  -3  -2  137.99    4.20
   1  -3  -2  140.89    5.30
  -1   3   2  146.69    4.20
  -1   3   2  141.79    5.30
  -1   3   2  143.39    5.10
   0  -3  -2  541.65   12.70
   0   3   2  519.65   13.40
  -1  -3  -2  784.42   18.00
  -1  -3  -2  734.33   18.60
   1   3   2  772.22   17.90
   1   3   2  746.23   18.60
  -2  -3  -2  270.17    9.10
   2   3   2  278.27    9.60
   2   3   2  266.47    9.10
  -3  -3  -2  484.15   14.60
   3   3   2  457.45   14.40
   3   3   2  475.85   14.70
   3   3   2  465.95   10.40
  -4  -3  -2  312.57   12.30
   4   3   2  313.27   12.40
   4   3   2  300.97   12.10
  -5  -3  -2  184.98    6.60
  -5  -3  -2  195.28   10.90
   5   3   2  192.58    6.70
   5   3   2  191.88   10.50
   5   3   2  194.88   11.30
  -6  -3  -2   34.70    3.90
   6   3   2   39.20    6.50
   6   3   2   24.40    3.40
   6   3   2   30.10    9.60
  -7  -3  -2   62.69    7.00
   7   3   2   52.29    6.60
   7   3   2   69.39    9.80
   7   3   2   50.59    8.50
   8  -4  -2   -1.70    6.20
   8  -4  -2   -1.10    4.40
  -8   4   2   14.30    5.50
   7  -4  -2  191.78   11.60
   7  -4  -2  182.98   19.70
   7  -4  -2  210.68    8.80
   7  -4  -2  230.68   12.60
  -7   4   2  215.98    7.80
   6  -4  -2  212.38    8.20
   6  -4  -2  213.88    9.20
   6  -4  -2  215.88   10.90
   6  -4  -2  227.38   11.70
  -6   4   2  222.28    9.40
  -6   4   2  221.38    7.30
   5  -4  -2    4.50    2.80
   5  -4  -2    6.10    2.30
   5  -4  -2   10.90    2.40
   5  -4  -2    0.90    3.00
  -5   4   2    1.80    1.60
  -5   4   2    1.90    1.50
   4  -4  -2   14.90    2.30
   4  -4  -2   14.50    2.10
   4  -4  -2   14.90    2.90
  -4   4   2   13.70    2.00
  -4   4   2   14.80    2.50
  -4   4   2   15.50    2.00
   3  -4  -2 1166.38   28.10
   3  -4  -2 1224.68   26.50
  -3   4   2 1173.78   26.30
  -3   4   2 1187.88   25.20
  -3   4   2 1217.28   26.60
   2  -4  -2 1203.78   29.90
   2  -4  -2 1349.36   28.30
  -2   4   2 1312.77   28.30
  -2   4   2 1348.97   27.70
  -2   4   2 1359.46   29.20
  -2   4   2 1387.66   30.50
   1  -4  -2  415.26   11.70
   1  -4  -2  401.56    9.50
  -1   4   2  389.96   11.40
  -1   4   2  406.76    9.60
  -1   4   2  397.76    9.60
   0  -4  -2   31.60    3.20
   0  -4  -2   30.70    2.90
   0   4   2   28.80    1.90
   0   4   2   29.50    2.90
  -1  -4  -2    3.80    1.90
  -1  -4  -2    4.10    1.80
   1   4   2    3.80    1.90
   1   4   2    3.60    1.60
   1   4   2    3.50    0.90
  -2  -4  -2   98.89    5.80
   2   4   2   83.19    5.60
   2   4   2   94.09    3.40
   2   4   2   99.19    5.60
  -3  -4  -2  177.78    8.50
   3   4   2  170.38    5.10
   3   4   2  153.18    8.40
   3   4   2  165.78    8.30
   4   4   2   51.29    3.10
   4   4   2   35.40    5.00
   4   4   2   41.80    5.60
  -5  -4  -2  317.37   14.50
   5   4   2  288.67   13.80
   5   4   2  310.37   14.30
  -6  -4  -2   38.40    7.60
   6   4   2   46.50    7.60
   6   4   2   36.40    6.90
   7   4   2   27.40    8.80
   7   4   2   18.40    7.90
   8  -5  -2    3.20    6.80
   8  -5  -2    2.50    5.40
   8  -5  -2    2.30    6.70
  -8   5   2    7.00    3.70
  -8   5   2   -7.80    5.80
   7  -5  -2    7.00    6.30
   7  -5  -2   11.80    5.10
   7  -5  -2    3.30    3.60
  -7   5   2    9.60    3.10
   6  -5  -2   99.09    6.70
   6  -5  -2   97.49    5.60
   6  -5  -2  104.09    8.50
   6  -5  -2  106.09    8.90
  -6   5   2   92.79    5.10
  -6   5   2  102.99    5.50
   5  -5  -2  799.22   21.90
   5  -5  -2  736.43   19.50
  -5   5   2  718.43   18.00
  -5   5   2  729.53   17.70
   4  -5  -2  440.66   12.70
   4  -5  -2  458.15   14.60
  -4   5   2  458.35   13.00
  -4   5   2  458.45   11.70
  -4   5   2  455.95   12.30
   3  -5  -2  488.85   12.80
   3  -5  -2  479.25   14.50
  -3   5   2  472.45   12.80
  -3   5   2  477.25   12.90
  -3   5   2  499.65   14.70
  -3   5   2  485.15   12.00
   2  -5  -2  820.92   21.20
   2  -5  -2  866.51   19.10
  -2   5   2  853.51   19.30
  -2   5   2  808.42   18.70
  -2   5   2  848.42   21.50
  -2   5   2  853.91   20.30
   1  -5  -2 1217.78   28.20
   1  -5  -2 1255.97   29.00
   1  -5  -2 1263.27   26.00
  -1   5   2 1251.87   26.30
  -1   5   2 1210.48   26.30
  -1   5   2 1217.78   28.90
   0  -5  -2  818.32   20.80
   0   5   2  880.21   18.90
   0   5   2  860.91   21.60
  -1  -5  -2    1.60    1.80
  -1  -5  -2    1.70    1.90
   1   5   2    0.70    1.00
   1   5   2   -0.20    1.70
   1   5   2    0.90    1.80
  -2  -5  -2   16.00    3.40
   2   5   2   16.50    3.00
   2   5   2   17.00    3.50
   2   5   2   18.20    2.30
  -3  -5  -2 1004.40   26.80
   3   5   2 1027.50   26.80
   3   5   2 1017.70   22.30
   3   5   2  990.00   27.30
  -4  -5  -2  444.66   16.40
   4   5   2  391.56   15.90
   4   5   2  416.16   11.00
   4   5   2  417.76   16.40
   5   5   2  202.68   12.50
   5   5   2  183.58   12.60
  -6  -5  -2   20.80    7.90
   6   5   2   26.30    7.70
   6   5   2   24.20    7.60
   8  -6  -2   -2.70    6.70
   8  -6  -2   13.40    7.90
   8  -6  -2   10.30    5.30
  -8   6   2   11.50    6.50
   7  -6  -2  324.47   13.30
   7  -6  -2  355.36   16.00
   7  -6  -2  314.87   16.20
   6  -6  -2   98.89    8.70
   6  -6  -2   93.59    6.80
  -6   6   2   93.79    6.00
  -6   6   2   94.89    7.50
   5  -6  -2 1327.77   33.30
   5  -6  -2 1288.37   30.80
  -5   6   2 1273.47   29.20
  -5   6   2 1343.07   29.60
  -5   6   2 1287.67   31.20
   4  -6  -2  190.38    9.50
   4  -6  -2  175.28    7.40
  -4   6   2  184.08    6.80
  -4   6   2  184.18    7.10
  -4   6   2  190.28    8.00
   3  -6  -2   71.69    5.60
   3  -6  -2   75.69    4.10
  -3   6   2   82.69    4.80
  -3   6   2   64.59    5.50
  -3   6   2   81.59    4.80
  -3   6   2   73.19    4.10
   2  -6  -2  232.78    7.10
   2  -6  -2  229.68    9.30
  -2   6   2  222.68    7.60
  -2   6   2  230.68    7.30
  -2   6   2  226.08    8.40
   1  -6  -2 1177.78   28.60
   1  -6  -2 1163.08   27.80
   1  -6  -2 1150.68   24.70
  -1   6   2 1136.09   28.30
  -1   6   2 1179.48   25.70
  -1   6   2 1153.88   25.20
   0  -6  -2  152.58    7.70
   0  -6  -2  146.39    7.00
   0   6   2  146.59    5.50
   0   6   2  134.89    7.20
  -1  -6  -2    3.80    2.30
  -1  -6  -2    6.20    2.60
   1   6   2   -0.20    2.20
   1   6   2    1.70    1.40
   1   6   2    1.80    2.20
  -2  -6  -2   -0.40    2.80
   2   6   2    1.70    2.60
   2   6   2    1.20    1.60
   2   6   2   -3.20    2.30
  -3  -6  -2  152.08    9.50
   3   6   2  145.99    9.10
   3   6   2  153.38    6.30
   3   6   2  155.38    9.60
  -4  -6  -2  114.59   10.10
   4   6   2  103.09    9.50
   4   6   2   96.19    9.50
   4   6   2  103.99    5.60
   5   6   2  110.69   11.40
   5   6   2  103.79   11.60
  -6  -6  -2   37.10   10.80
   6   6   2   44.80    9.10
   6   6   2   25.40    8.80
   8  -7  -2   87.09   10.30
   8  -7  -2  105.09   12.70
  -8   7   2  101.69    9.70
   7  -7  -2  123.39   11.60
   7  -7  -2  120.69    9.00
  -7   7   2   97.09    9.60
  -7   7   2  125.69    8.40
   6  -7  -2  157.68   11.20
  -6   7   2  159.58    6.90
  -6   7   2  148.89    9.20
  -6   7   2  150.98    7.90
   5  -7  -2  270.27   12.20
   5  -7  -2  258.57   10.10
  -5   7   2  264.17    9.70
  -5   7   2  263.67    9.30
  -5   7   2  262.57   10.50
   4  -7  -2   63.79    6.50
   4  -7  -2   68.59    4.90
  -4   7   2   72.59    5.20
  -4   7   2   79.09    5.10
   3  -7  -2  616.44   15.80
  -3   7   2  626.94   16.40
  -3   7   2  570.84   18.40
  -3   7   2  629.14   17.00
  -3   7   2  613.14   16.40
   2  -7  -2    5.20    1.50
   2  -7  -2   -2.40    2.60
   2  -7  -2    0.40    2.80
  -2   7   2    0.50    2.10
  -2   7   2    0.80    2.20
  -2   7   2    1.90    2.00
   1  -7  -2   -0.20    2.60
   1  -7  -2    0.00    1.20
   1  -7  -2   -1.90    2.40
  -1   7   2    2.50    1.80
  -1   7   2    0.60    2.20
   0  -7  -2  143.79    7.90
   0   7   2  151.88    6.20
   0   7   2  133.29    7.90
  -1  -7  -2   57.09    7.00
  -1  -7  -2   49.10    6.20
   1   7   2   45.90    4.10
   1   7   2   49.50    5.40
   1   7   2   47.60    6.00
  -2  -7  -2    3.30    3.80
   2   7   2    3.70    2.40
   2   7   2    5.00    3.80
   2   7   2    2.40    3.00
  -3  -7  -2   46.70    6.80
   3   7   2   48.00    6.30
   3   7   2   44.50    4.90
   4   7   2   50.39    7.30
   4   7   2   66.19    6.00
  -5  -7  -2  110.99   12.10
   5   7   2  135.09   13.60
   5   7   2  103.59   13.30
   8  -8  -2   27.20    6.30
   7  -8  -2   98.59    9.10
   7  -8  -2  100.29   12.50
  -7   8   2   97.49   11.30
   6  -8  -2   32.40    6.40
   6  -8  -2   24.00    4.70
  -6   8   2   28.00    4.50
  -6   8   2   43.80    6.60
   5  -8  -2    1.30    2.60
   5  -8  -2    2.30    4.30
  -5   8   2   -4.50    3.60
  -5   8   2    1.20    2.90
  -5   8   2   -1.30    2.90
   4  -8  -2  724.53   19.00
   4  -8  -2  672.53   21.30
  -4   8   2  699.43   19.20
  -4   8   2  707.43   21.90
  -4   8   2  720.03   19.70
  -4   8   2  740.63   19.30
   3  -8  -2  286.07   12.10
   3  -8  -2  267.57    9.10
  -3   8   2  266.87   10.50
  -3   8   2  275.97    9.80
  -3   8   2  281.57   10.10
  -3   8   2  272.37   12.20
   2  -8  -2   17.80    3.90
   2  -8  -2   24.60    4.00
   2  -8  -2   33.60    3.10
  -2   8   2   25.00    4.80
  -2   8   2   24.80    3.20
  -2   8   2   25.30    3.30
   1  -8  -2   97.59    4.30
   1  -8  -2   90.79    7.40
   1  -8  -2   96.19    7.60
  -1   8   2  102.29    7.80
  -1   8   2   97.39    5.60
   0  -8  -2   -4.90    3.20
   0  -8  -2    1.40    3.10
   0   8   2   -0.60    2.20
   0   8   2    0.80    2.70
  -1  -8  -2   -1.30    3.50
  -1  -8  -2    3.00    4.00
   1   8   2    3.30    3.90
   1   8   2    2.60    2.70
  -2  -8  -2    7.80    5.10
   2   8   2    6.00    4.30
   2   8   2   -0.40    4.70
   2   8   2    2.60    3.00
   3   8   2   41.90    6.60
   3   8   2   44.30    4.90
   3   8   2   48.20    7.20
  -4  -8  -2  103.49   13.90
   4   8   2  103.19   12.30
   4   8   2  131.49   13.50
   4   8   2   98.79    8.50
   7  -9  -2   26.90    8.50
   7  -9  -2   38.80    7.10
  -7   9   2   39.80    6.70
   6  -9  -2  360.46   17.20
   6  -9  -2  336.77   13.80
  -6   9   2  345.37   15.10
  -6   9   2  346.47   14.20
  -6   9   2  355.46   11.80
   5  -9  -2   -5.40    5.20
   5  -9  -2   -2.50    3.10
  -5   9   2    0.80    3.60
  -5   9   2   -1.20    3.20
  -5   9   2    7.90    4.70
   4  -9  -2  101.19    6.70
   4  -9  -2  116.49    9.60
  -4   9   2  110.99    9.70
  -4   9   2  104.99    7.90
  -4   9   2   98.69    7.70
   3  -9  -2  120.49    9.40
   3  -9  -2  108.09    9.00
   3  -9  -2  104.19    6.10
  -3   9   2  104.49    8.30
  -3   9   2  112.99    8.00
  -3   9   2  120.29    8.90
   2  -9  -2   69.19    4.80
   2  -9  -2   76.09    8.10
   2  -9  -2   74.59    8.10
  -2   9   2   69.59    7.80
   1  -9  -2  342.27   14.40
   1  -9  -2  325.17   14.60
   1  -9  -2  353.16    9.60
  -1   9   2  346.07   14.70
  -1   9   2  355.66   12.20
   0  -9  -2   33.70    6.00
   0  -9  -2   28.50    5.30
   0   9   2   21.70    3.90
   0   9   2   32.80    5.50
  -1  -9  -2    5.60    5.10
  -1  -9  -2    5.80    4.40
   1   9   2    5.10    3.50
   1   9   2    5.10    4.50
   2   9   2   28.80    4.90
   2   9   2   30.70    6.30
  -3  -9  -2  227.18   16.20
   3   9   2  237.18   15.10
   3   9   2  192.58   10.80
   6 -10  -2  136.29   10.00
   6 -10  -2  153.78   14.70
  -6  10   2  124.99   12.90
  -6  10   2  140.29   11.60
   5 -10  -2    4.50    6.50
   5 -10  -2    1.20    3.80
  -5  10   2   11.10    6.20
  -5  10   2    2.60    4.40
  -5  10   2    5.90    5.00
   4 -10  -2   85.59    9.80
   4 -10  -2   85.39    6.80
  -4  10   2   59.59    8.00
  -4  10   2   70.49    8.10
  -4  10   2   59.99    7.70
  -4  10   2   75.09    8.30
   3 -10  -2  283.87   14.60
   3 -10  -2  273.47   14.60
   3 -10  -2  281.27   10.30
  -3  10   2  291.97   12.90
  -3  10   2  296.27   14.40
   2 -10  -2   10.70    5.40
   2 -10  -2    2.40    2.40
   2 -10  -2    2.10    4.70
  -2  10   2    1.80    5.00
  -2  10   2    4.10    3.70
   1 -10  -2   51.39    7.50
   1 -10  -2   46.80    6.80
  -1  10   2   53.89    7.20
  -1  10   2   63.29    7.30
   0 -10  -2  170.68   14.30
   0 -10  -2  144.79   12.40
   0  10   2  160.18   12.10
   0  10   2  173.68    9.90
  -1 -10  -2   27.80    7.90
  -1 -10  -2    0.90    7.10
   1  10   2   14.00    5.10
   1  10   2   -1.50    5.70
  -2 -10  -2    9.10    8.20
   2  10   2   13.20    5.60
   2  10   2    6.00    6.50
   5 -11  -2   13.90    9.20
   5 -11  -2    3.70    4.70
  -5  11   2    1.20    5.50
   4 -11  -2   34.80    8.90
   4 -11  -2   27.90    6.10
   4 -11  -2   55.49    8.50
  -4  11   2   38.80    6.90
  -4  11   2   29.40    7.30
  -4  11   2   27.70    6.20
   3 -11  -2  161.78    8.70
   3 -11  -2  147.19   14.30
   3 -11  -2  142.79   13.80
  -3  11   2  173.38   11.70
  -3  11   2  177.48   12.90
  -3  11   2  179.58   11.80
   2 -11  -2   45.30    8.40
   2 -11  -2   39.20    4.20
  -2  11   2   42.10    6.90
  -2  11   2   30.60    7.00
   1 -11  -2   51.29    8.50
   1 -11  -2   28.70    8.70
  -1  11   2   51.39    6.70
  -1  11   2   49.99    7.90
   0 -11  -2   48.50    9.60
   0 -11  -2   22.10    7.40
   0  11   2   28.90    6.60
   0  11   2   26.30    8.10
  -1 -11  -2    0.10    9.10
   1  11   2    4.30    6.40
   1  11   2   -0.20    7.10
   3 -12  -2   14.70    4.60
   3 -12  -2    2.90   10.00
  -3  12   2   15.00    7.40
  -3  12   2    4.10    7.60
   2 -12  -2    0.50    3.90
   2 -12  -2   18.00    9.80
  -2  12   2    0.50    6.90
  -2  12   2    8.80    7.00
   1  11  -3    9.20    8.00
   1  11  -3   17.60    7.10
  -1 -11   3   17.60    4.10
   0  11  -3    2.50    6.20
   0  11  -3   -1.60    7.70
   0 -11   3   13.80   15.20
   0 -11   3    8.10    3.90
  -1  11  -3   47.40    7.60
  -1  11  -3   52.89    9.20
   1 -11   3   33.60    7.90
   1 -11   3   34.40    4.10
   1 -11   3   48.90    5.40
   1 -11   3   50.39   10.40
  -2  11  -3   20.20    7.30
  -2  11  -3   20.80   10.80
   2 -11   3   19.90    6.60
   2 -11   3   32.30    9.80
   2 -11   3   24.30    4.40
   2 -11   3   29.50    4.90
  -3  11  -3   -2.00    5.40
  -3  11  -3   -2.00    5.80
  -3  11  -3    3.20    5.60
   3 -11   3   -2.50    2.80
   3 -11   3    0.70    5.60
   3 -11   3   -2.60    4.00
   3 -11   3   -1.50    8.10
  -4  11  -3   37.20    6.00
   4 -11   3   34.00    4.70
   4 -11   3   34.00    5.60
   4 -11   3   32.40    7.20
   5 -11   3   62.99    9.40
   5 -11   3   71.39    8.90
   2  10  -3    2.20    6.30
   2  10  -3   20.00    6.90
   2  10  -3   -1.50   10.50
   1  10  -3   12.10    5.60
   1  10  -3   28.20    6.80
  -1 -10   3   25.70    8.80
  -1 -10   3   22.50    3.90
  -1 -10   3   18.40    3.90
   0  10  -3   25.00    6.00
   0  10  -3   18.90    5.90
   0 -10   3   15.50    6.90
   0 -10   3   20.40    3.20
   0 -10   3   18.70    3.60
  -1  10  -3   81.59    9.30
  -1  10  -3   71.59    8.10
   1 -10   3   60.89    6.20
   1 -10   3   68.29    5.40
   1 -10   3   70.79    9.00
   1 -10   3   60.09    8.30
  -2  10  -3  104.49    9.70
  -2  10  -3  104.99    8.90
   2 -10   3  102.89    9.40
   2 -10   3  109.99   11.30
   2 -10   3   98.19    6.10
   2 -10   3  111.99    7.50
  -3  10  -3    0.30    5.60
  -3  10  -3    6.10    4.30
  -3  10  -3    3.10    4.30
   3 -10   3    4.70    2.40
   3 -10   3    7.90    3.90
   3 -10   3    0.00    6.70
   3 -10   3   -0.20    4.50
  -4  10  -3    4.40    4.00
  -4  10  -3    3.70    5.00
   4 -10   3    4.50    2.80
   4 -10   3    4.70    5.00
   4 -10   3    5.60    4.10
   4 -10   3   -4.90    6.80
  -5  10  -3   60.69    7.80
   5 -10   3   60.49    5.80
   5 -10   3   68.69    8.30
   5 -10   3   68.29    8.00
  -6  10  -3   11.10    7.70
   6 -10   3   16.70    7.20
   6 -10   3    9.50    4.90
   3   9  -3  107.19   13.80
   3   9  -3  106.99   13.50
   3   9  -3  111.39   11.90
   3   9  -3  124.09   10.60
  -3  -9   3   94.09   12.60
   2   9  -3    5.50    5.90
   2   9  -3    6.00    4.90
   2   9  -3    4.80    5.30
  -2  -9   3   13.20    3.30
  -2  -9   3    7.50    6.80
  -2  -9   3   16.10    2.90
   1   9  -3  194.98   11.00
   1   9  -3  164.18   10.40
  -1  -9   3  181.58    7.90
  -1  -9   3  181.78    7.30
   0   9  -3   26.30    5.20
   0   9  -3   24.80    4.80
   0  -9   3   30.60    3.80
   0  -9   3   27.00    3.70
   0  -9   3   28.70    5.30
  -1   9  -3    2.60    4.10
  -1   9  -3    2.80    3.50
   1  -9   3    3.80    2.00
   1  -9   3    8.40    4.20
   1  -9   3    3.20    2.50
  -2   9  -3  107.19    7.60
   2  -9   3  109.79    6.80
   2  -9   3  109.29    5.90
  -3   9  -3   11.60    3.80
  -3   9  -3   10.80    3.50
   3  -9   3    7.10    3.90
   3  -9   3    8.90    4.50
   3  -9   3   14.10    3.40
   4  -9   3  246.28   11.60
   4  -9   3  236.38   10.40
   4  -9   3  230.78    8.90
  -5   9  -3    1.70    5.00
   5  -9   3   -1.20    4.00
   5  -9   3    0.50    4.20
   5  -9   3   -2.20    2.30
  -6   9  -3   44.40    7.50
   6  -9   3   35.20    4.10
   6  -9   3   36.10    6.50
   6  -9   3   41.10    6.00
  -7   9  -3   83.99    9.60
   7  -9   3   71.59    9.80
   7  -9   3   60.39    7.20
   4   8  -3   27.20    7.80
   4   8  -3   -2.90    6.10
   4   8  -3    4.50    5.20
   4   8  -3    3.90    7.10
  -4  -8   3  -10.00    7.70
   3   8  -3  330.47   17.20
   3   8  -3  307.87   16.00
   3   8  -3  313.47   15.30
   3   8  -3  335.37   13.20
  -3  -8   3  328.27   17.80
  -3  -8   3  322.67   10.60
   2   8  -3   19.60    5.00
   2   8  -3    6.30    4.20
   2   8  -3   13.30    5.30
  -2  -8   3   13.10    2.40
   1   8  -3  563.74   17.60
   1   8  -3  534.65   17.60
  -1  -8   3  568.44   21.00
  -1  -8   3  549.65   14.60
   0   8  -3    2.40    2.80
   0   8  -3    3.90    3.80
   0  -8   3   10.30    3.50
   0  -8   3    4.10    2.00
   0  -8   3    3.70    4.70
   0  -8   3    5.80    2.20
  -1   8  -3   21.50    3.90
  -1   8  -3   28.10    4.00
   1  -8   3   23.80    4.20
   1  -8   3   32.40    3.70
   1  -8   3   26.90    3.50
   1  -8   3   22.40    4.70
  -2   8  -3  335.07   13.30
  -2   8  -3  339.97   11.90
   2  -8   3  354.86   14.40
   2  -8   3  335.17   10.70
   2  -8   3  326.37   11.30
   2  -8   3  345.07   12.30
  -3   8  -3  245.98   10.00
  -3   8  -3  242.68    8.70
  -3   8  -3  249.58   10.90
   3  -8   3  243.98    8.70
   3  -8   3  232.08    9.40
   3  -8   3  235.78   10.10
  -4   8  -3  591.34   18.40
   4  -8   3  594.64   17.60
   4  -8   3  572.04   17.20
   4  -8   3  560.54   15.50
  -5   8  -3   -3.50    4.10
   5  -8   3   -2.80    3.80
   5  -8   3    2.00    2.00
   6  -8   3   66.19    4.90
   6  -8   3   72.19    7.30
   6  -8   3   75.19    8.60
  -7   8  -3    4.90    7.20
   7  -8   3    7.00    4.50
   7  -8   3   19.70    6.80
   5   7  -3   -8.20    6.70
   5   7  -3    9.80    7.10
  -5  -7   3    1.20    3.50
   4   7  -3   60.39    7.30
   4   7  -3   60.19    8.00
   4   7  -3   63.59    8.80
   4   7  -3   72.39    9.80
  -4  -7   3   68.39    5.80
  -4  -7   3   61.49    8.60
   3   7  -3   29.60    5.40
   3   7  -3   22.20    4.50
  -3  -7   3   35.00    3.80
  -3  -7   3   31.60    3.10
   2   7  -3  264.57   10.60
   2   7  -3  259.17   11.60
   2   7  -3  245.18   12.50
  -2  -7   3  246.68    8.10
   1   7  -3    6.80    3.20
   1   7  -3    7.80    2.70
   1   7  -3    9.30    3.50
  -1  -7   3   11.80    4.00
  -1  -7   3   13.20    2.10
   0   7  -3   96.19    7.70
   0   7  -3   83.89    5.70
   0  -7   3   89.19    6.20
   0  -7   3   88.39    7.60
   0  -7   3   90.79    4.80
  -1   7  -3  484.35   14.00
   1  -7   3  468.85   13.00
   1  -7   3  471.65   13.40
   1  -7   3  416.06   17.20
   1  -7   3  489.85   14.50
  -2   7  -3   31.00    3.80
  -2   7  -3   31.00    4.00
   2  -7   3   35.60    4.40
   2  -7   3   43.20    5.80
   2  -7   3   34.80    3.40
   2  -7   3   35.40    3.80
  -3   7  -3    2.60    2.00
  -3   7  -3    0.30    2.10
  -3   7  -3    4.50    2.80
   3  -7   3    0.30    2.50
   3  -7   3    1.30    1.50
   3  -7   3    3.60    2.00
  -4   7  -3   51.49    5.70
   4  -7   3   41.50    4.80
   4  -7   3   46.20    5.30
   4  -7   3   46.20    3.80
  -5   7  -3  554.14   17.30
   5  -7   3  560.74   16.90
   5  -7   3  553.24   14.70
   5  -7   3  549.15   17.00
  -6   7  -3    6.00    4.10
   6  -7   3    1.80    3.00
   6  -7   3   -1.10    2.00
   6  -7   3   -0.10    4.20
  -7   7  -3    5.50    5.20
   7  -7   3    3.50    4.00
   7  -7   3  -12.10    5.00
  -8   7  -3   53.09    7.80
   8  -7   3   45.30    7.20
   8  -7   3   61.49   10.00
   6   6  -3   68.39   10.50
   6   6  -3   78.89   12.10
  -6  -6   3   90.99    7.90
   5   6  -3    0.20    5.70
   5   6  -3   -0.80    5.60
   5   6  -3   -2.40    6.90
  -5  -6   3   -1.10    3.20
  -5  -6   3   -1.10    6.10
   4   6  -3  522.85   20.60
   4   6  -3  571.04   19.70
   4   6  -3  519.75   20.30
   4   6  -3  535.55   15.50
  -4  -6   3  530.55   12.70
  -4  -6   3  526.65   14.30
   3   6  -3  406.46   15.10
   3   6  -3  410.96   12.80
   3   6  -3  388.26   15.90
  -3  -6   3  409.56   11.60
  -3  -6   3  403.66   10.60
   2   6  -3  438.66   16.40
   2   6  -3  474.15   15.80
   2   6  -3  491.55   15.50
   2   6  -3  493.95   14.30
  -2  -6   3  486.55   12.40
  -2  -6   3  456.25   16.70
   1   6  -3    2.90    2.70
   1   6  -3    1.30    2.00
   1   6  -3    3.70    2.30
  -1  -6   3    2.40    2.70
  -1  -6   3    3.60    1.40
   0   6  -3   50.39    4.10
   0   6  -3   53.29    4.70
   0  -6   3   55.09    5.50
   0  -6   3   46.80    3.40
   0  -6   3   51.99    4.50
  -1   6  -3   50.19    3.90
  -1   6  -3   55.59    4.70
   1  -6   3   56.09    3.80
   1  -6   3   54.99    4.20
   1  -6   3   56.89    3.90
   1  -6   3   59.59    5.60
  -2   6  -3  804.52   20.70
  -2   6  -3  792.42   19.00
  -2   6  -3  785.92   19.60
   2  -6   3  822.22   19.70
   2  -6   3  779.32   19.40
   2  -6   3  796.32   19.90
  -3   6  -3   17.60    3.00
   3  -6   3   13.50    2.20
   3  -6   3   15.70    2.70
   3  -6   3   13.50    2.80
  -4   6  -3  125.29    7.00
   4  -6   3  116.09    5.40
   4  -6   3  125.99    6.60
   4  -6   3  114.89    6.40
  -5   6  -3  223.68   10.90
   5  -6   3  222.08    7.70
   5  -6   3  215.98    9.20
   5  -6   3  231.88    9.80
  -6   6  -3  636.44   18.80
   6  -6   3  599.14   15.20
   6  -6   3  553.14   20.10
   6  -6   3  625.74   19.10
  -7   6  -3  359.86   13.80
   7  -6   3  351.16   10.20
   7  -6   3  342.77   13.80
   7  -6   3  369.26   15.70
  -8   6  -3    4.20    5.50
   8  -6   3    5.70    5.20
   8  -6   3    1.00    7.10
   8  -6   3   13.40    8.50
   6   5  -3   -0.40    6.60
   6   5  -3   16.50    7.80
   6   5  -3   11.10    6.60
  -6  -5   3   16.50    4.20
  -6  -5   3   12.10    8.80
   5   5  -3    5.10    4.80
   5   5  -3    2.50    5.20
   5   5  -3    4.60    4.60
  -5  -5   3    3.90    2.70
   4   5  -3  506.65   17.70
   4   5  -3  497.45   18.70
   4   5  -3  502.85   17.50
   4   5  -3  503.75   13.90
  -4  -5   3  470.75   11.50
  -4  -5   3  470.55   13.20
   3   5  -3   16.30    3.90
   3   5  -3   23.90    4.00
   3   5  -3   20.80    3.80
   3   5  -3   20.20    3.30
  -3  -5   3   18.30    2.30
  -3  -5   3   22.50    4.60
  -3  -5   3   21.10    2.90
   2   5  -3  280.87   11.60
   2   5  -3  283.87   10.50
   2   5  -3  281.07    9.50
   2   5  -3  292.27   11.10
  -2  -5   3  278.87    8.30
  -2  -5   3  286.37   11.80
   1   5  -3  322.97   10.30
   1   5  -3  330.97   10.50
   1   5  -3  320.17   11.10
  -1  -5   3  337.17   12.20
  -1  -5   3  314.17    9.30
   0   5  -3  299.87    9.90
   0   5  -3  288.27    9.10
   0  -5   3  306.17    9.50
   0  -5   3  303.47    9.00
   0  -5   3  304.27   11.00
  -1   5  -3  218.08    7.30
  -1   5  -3  237.58    7.80
  -1   5  -3  230.68    8.40
   1  -5   3  227.18    7.60
   1  -5   3  242.18    9.40
   1  -5   3  227.18    7.60
  -2   5  -3  363.56   10.10
  -2   5  -3  352.36    9.50
  -2   5  -3  349.27   11.10
   2  -5   3  348.17   10.50
   2  -5   3  338.17   10.10
   2  -5   3  358.96   10.10
  -3   5  -3 1257.07   29.60
   3  -5   3 1295.07   28.70
   3  -5   3 1262.77   28.50
   3  -5   3 1277.37   29.30
  -4   5  -3   66.69    4.90
   4  -5   3   60.69    4.70
   4  -5   3   62.39    3.80
   4  -5   3   62.69    4.50
  -5   5  -3   70.99    5.50
   5  -5   3   61.89    3.70
   5  -5   3   57.39    5.10
   5  -5   3   62.79    5.70
  -6   5  -3   41.30    5.20
  -6   5  -3   42.70    4.90
   6  -5   3   43.30    5.60
   6  -5   3   45.40    5.40
   6  -5   3   45.20    3.30
  -7   5  -3  389.86   13.40
  -7   5  -3  375.46   15.10
   7  -5   3  387.96   14.10
   7  -5   3  418.96   16.30
   7  -5   3  405.46   10.50
  -8   5  -3  159.68   10.10
   8  -5   3  138.49   10.50
   8  -5   3  151.18   13.70
   8  -5   3  184.28   15.40
   7   4  -3  135.19   15.90
   7   4  -3  145.69   15.30
   7   4  -3  150.78   15.10
  -7  -4   3  122.69    9.40
   6   4  -3  135.79   12.70
   6   4  -3  123.59   11.50
  -6  -4   3  107.59    7.00
   5   4  -3  298.47   13.70
   5   4  -3  291.67   14.50
  -5  -4   3  308.67   10.00
   4   4  -3    3.40    2.20
   4   4  -3    5.70    3.60
   4   4  -3    8.60    3.40
  -4  -4   3    2.70    2.20
  -4  -4   3    5.00    1.20
  -4  -4   3    6.70    4.10
   3   4  -3  239.28   10.60
   3   4  -3  231.68   10.10
   3   4  -3  233.28    8.00
   3   4  -3  221.18    9.50
  -3  -4   3  234.78    7.70
  -3  -4   3  238.78    6.90
  -3  -4   3  238.18   10.90
   2   4  -3  190.38    7.80
   2   4  -3  191.28    8.70
   2   4  -3  195.48    8.20
   2   4  -3  192.68    7.00
  -2  -4   3  189.58    6.20
  -2  -4   3  191.78    8.80
   1   4  -3    3.90    1.80
   1   4  -3    3.00    1.60
   1   4  -3    1.90    1.70
   1   4  -3    3.10    1.70
  -1  -4   3    5.30    1.30
  -1  -4   3    3.70    2.20
   0   4  -3  685.03   17.10
   0   4  -3  672.73   17.00
   0   4  -3  675.83   16.20
   0  -4   3  701.63   16.60
   0  -4   3  692.73   18.20
   0  -4   3  695.13   16.40
  -1   4  -3  234.18    7.90
  -1   4  -3  214.48    7.00
  -1   4  -3  224.28    6.60
   1  -4   3  224.28    6.70
   1  -4   3  227.08    7.30
  -2   4  -3  274.77    7.30
  -2   4  -3  289.97    9.10
   2  -4   3  278.37    8.70
   2  -4   3  273.97    7.80
   2  -4   3  273.87    8.40
  -3   4  -3  189.98    7.30
   3  -4   3  203.98    6.90
   3  -4   3  187.18    6.60
   3  -4   3  183.18    7.10
  -4   4  -3  382.36   11.50
   4  -4   3  372.86   11.60
   4  -4   3  378.06   10.50
   4  -4   3  391.36   11.60
  -5   4  -3  260.27   10.20
  -5   4  -3  274.17    9.50
   5  -4   3  274.47    9.80
   5  -4   3  277.07    8.10
  -6   4  -3  579.44   17.60
  -6   4  -3  581.84   15.90
   6  -4   3  554.94   16.40
   6  -4   3  561.64   13.70
  -7   4  -3   79.69    6.60
   7  -4   3   86.79    7.50
   7  -4   3   90.89   10.50
  -8   4  -3   18.20    6.00
   8  -4   3   19.60    5.40
   8  -4   3   14.40    7.80
   7   3  -3  165.68   15.20
   7   3  -3  203.98   14.20
  -7  -3   3  193.18   10.00
  -7  -3   3  180.88   15.70
   6   3  -3   27.60    6.70
   6   3  -3   31.50    6.00
  -6  -3   3   34.60    4.10
   5   3  -3   16.10    5.00
   5   3  -3   12.80    4.60
  -5  -3   3   11.40    2.70
   4   3  -3   17.60    3.80
   4   3  -3   17.20    4.30
  -4  -3   3   13.80    2.50
  -4  -3   3   17.20    4.60
   3   3  -3 1308.97   28.20
   3   3  -3 1250.07   31.70
   3   3  -3 1289.97   30.80
  -3  -3   3 1289.57   28.40
  -3  -3   3 1269.57   27.20
  -3  -3   3 1297.07   31.80
   2   3  -3  125.59    6.10
   2   3  -3  122.59    5.10
  -2  -3   3  120.49    4.50
  -2  -3   3  118.69    6.60
   1   3  -3  858.71   20.00
   1   3  -3  875.01   21.40
   1   3  -3  872.81   20.90
   1   3  -3  865.11   20.00
  -1  -3   3  878.31   21.50
  -1  -3   3  871.71   19.70
   0   3  -3  267.77    8.20
   0   3  -3  273.87    7.20
   0   3  -3  271.07    8.20
   0  -3   3  271.07    8.80
   0  -3   3  277.27    8.00
  -1   3  -3 1360.56   28.90
  -1   3  -3 1372.86   28.20
  -1   3  -3 1367.26   30.00
   1  -3   3 1372.06   28.20
   1  -3   3 1392.66   29.70
  -2   3  -3 1258.97   27.40
   2  -3   3 1223.28   27.10
   2  -3   3 1196.28   26.90
   2  -3   3 1225.98   25.80
  -3   3  -3  132.29    5.50
   3  -3   3  137.69    5.70
   3  -3   3  131.19    5.10
  -4   3  -3  107.59    5.20
   4  -3   3  108.29    4.50
   4  -3   3  103.39    5.20
  -5   3  -3  223.18    8.00
  -5   3  -3  221.98    9.00
   5  -3   3  220.48    8.40
   5  -3   3  241.68    7.00
  -6   3  -3   10.70    2.80
  -6   3  -3   11.80    3.10
   6  -3   3    9.30    4.00
   6  -3   3    4.50    1.40
   6  -3   3    6.40    2.50
   7  -3   3  873.31   23.40
   7  -3   3  896.61   28.60
  -8   3  -3   30.50    6.10
   8  -3   3   24.90    5.10
   8  -3   3   16.00    7.60
   8   2  -3   10.50    8.30
   8   2  -3   12.70    9.50
   7   2  -3  173.98   14.30
   7   2  -3  168.48   12.70
  -7  -2   3  174.78    9.20
  -7  -2   3  163.28   14.30
   6   2  -3   41.50    5.80
   6   2  -3   36.00    8.30
  -6  -2   3   44.20    5.20
   5   2  -3   74.19    7.70
   5   2  -3   75.19    6.80
  -5  -2   3   65.59    7.40
  -5  -2   3   72.79    4.90
   4   2  -3  751.62   21.80
   4   2  -3  762.12   20.60
  -4  -2   3  746.23   21.80
  -4  -2   3  762.22   18.40
   3   2  -3 1686.33   38.80
   3   2  -3 1725.83   39.80
  -3  -2   3 1770.72   37.00
  -3  -2   3 1772.72   39.90
  -3  -2   3 1726.53   35.90
   2   2  -3    8.50    1.70
   2   2  -3   13.10    2.20
   2   2  -3   10.20    2.00
  -2  -2   3   12.20    1.70
  -2  -2   3   10.80    2.40
  -2  -2   3   12.60    1.70
   1   2  -3  210.88    6.40
   1   2  -3  184.38    6.70
  -1  -2   3  195.78    6.10
  -1  -2   3  194.48    7.00
  -1  -2   3  198.68    6.60
   0   2  -3  148.49    5.30
   0   2  -3  139.89    5.00
   0  -2   3  154.28    5.10
   0  -2   3  147.49    5.10
   0  -2   3  158.68    5.60
  -1   2  -3  641.54   15.10
  -1   2  -3  634.74   14.10
   1  -2   3  621.74   14.90
   1  -2   3  628.24   14.00
  -2   2  -3 1175.18   26.00
   2  -2   3 1166.68   25.90
   2  -2   3 1220.28   25.90
  -3   2  -3  450.95   11.70
   3  -2   3  433.46   11.20
   3  -2   3  460.45   11.90
  -4   2  -3  530.55   13.50
  -4   2  -3  553.74   14.60
   4  -2   3  522.05   13.90
   4  -2   3  524.95   12.90
  -5   2  -3   10.80    2.50
  -5   2  -3    5.30    1.90
   5  -2   3    5.90    3.20
   5  -2   3    3.80    1.90
   5  -2   3    5.00    1.40
  -6   2  -3   45.00    4.90
   6  -2   3   61.29    7.60
   6  -2   3   50.89    4.80
  -7   2  -3  162.78    9.20
   7  -2   3  137.29   11.70
   7  -2   3  139.19    7.90
  -8   2  -3   21.10    6.10
   8  -2   3   20.60    4.80
   8  -2   3   14.30    7.70
   8   1  -3  103.29   12.70
   8   1  -3   99.39   12.20
  -8  -1   3  100.79   10.00
   7   1  -3   50.39    8.00
   7   1  -3   63.59    7.50
  -7  -1   3   61.59    7.00
   6   1  -3  494.15   16.70
   6   1  -3  499.95   18.90
   6   1  -3  480.35   15.10
  -6  -1   3  497.05   18.40
  -6  -1   3  492.45   14.30
   5   1  -3    1.70    3.30
   5   1  -3    2.10    2.20
   5   1  -3    4.20    2.80
  -5  -1   3   -2.00    3.00
  -5  -1   3   -0.80    1.90
   4   1  -3  670.13   19.40
   4   1  -3  660.93   18.00
  -4  -1   3  666.73   19.20
  -4  -1   3  653.93   16.40
   3   1  -3  153.28    7.10
   3   1  -3  170.98    6.80
  -3  -1   3  158.58    5.00
  -3  -1   3  156.88    5.70
  -3  -1   3  150.98    7.10
   2   1  -3  250.37    8.20
   2   1  -3  265.47    8.50
  -2  -1   3  255.07    7.50
  -2  -1   3  267.97    8.60
  -2  -1   3  267.97    7.20
  -2  -1   3  250.67    8.10
   1   1  -3   67.09    3.20
   1   1  -3   70.59    3.40
  -1  -1   3   66.19    3.10
  -1  -1   3   68.79    3.40
  -1  -1   3   64.39    3.30
   0   1  -3  222.68    6.40
   0  -1   3  218.78    6.30
   0  -1   3  216.48    6.10
  -1   1  -3 1658.33   33.40
  -1   1  -3 1628.14   34.10
   1  -1   3 1626.04   33.30
   1  -1   3 1593.84   34.00
  -2   1  -3 8813.12  184.88
  -2   1  -3 8770.32  181.78
  -3   1  -3   37.90    2.70
   3  -1   3   42.90    2.30
   3  -1   3   43.20    2.70
   3  -1   3   41.30    2.80
  -4   1  -3   67.99    4.10
   4  -1   3   55.19    3.50
   4  -1   3   63.49    5.10
   4  -1   3   62.89    3.10
  -5   1  -3    4.40    2.10
   5  -1   3    7.90    2.90
   5  -1   3    5.50    1.90
  -6   1  -3  681.33   26.00
   6  -1   3  812.32   24.60
   6  -1   3  800.72   20.00
   6  -1   3  826.42   19.20
  -7   1  -3   10.20    4.00
   7  -1   3    8.40    5.70
   7  -1   3    7.90    3.30
   7  -1   3    7.70    3.40
   8  -1   3  122.39   14.40
   8  -1   3  138.29    9.20
   8   0  -3    2.30    7.60
   8   0  -3    0.50    5.00
   8   0  -3    8.80    6.30
  -8   0   3   -3.20    5.10
   7   0  -3 1114.79   28.80
   7   0  -3 1120.49   29.60
   7   0  -3 1051.39   33.00
  -7   0   3 1153.98   30.40
   6   0  -3   67.09    8.10
   6   0  -3   70.29    7.00
   6   0  -3   63.79    5.90
  -6   0   3   66.59    5.30
   5   0  -3   77.59    6.00
   5   0  -3   69.99    5.00
   5   0  -3   82.49    7.00
  -5   0   3   67.49    7.50
  -5   0   3   79.39    5.00
   4   0  -3  186.88    7.80
   4   0  -3  190.38    7.20
   4   0  -3  184.18    8.50
  -4   0   3  188.28    8.60
  -4   0   3  200.28    6.90
   3   0  -3 1568.34   33.70
   3   0  -3 1539.95   34.30
   3   0  -3 1523.95   34.90
  -3   0   3 1580.44   34.30
  -3   0   3 1540.45   33.20
  -3   0   3 1570.84   35.10
   2   0  -3   81.19    4.00
   2   0  -3   75.79    3.90
  -2   0   3   76.89    4.00
  -2   0   3   76.59    3.50
  -2   0   3   69.39    3.70
   1   0  -3 7060.99  139.49
   0   0  -3 1624.14   31.30
   0   0  -3 1638.44   32.70
   0   0   3 1397.46   31.60
   0   0   3 1586.84   32.60
  -1   0  -3 3971.30   78.99
   1   0   3 3972.10   79.09
   1   0   3 3972.40   79.29
   2   0   3 4318.17   86.09
   2   0   3 4332.17   85.99
   2   0   3 4302.57   85.79
   3   0   3  550.24   13.20
   3   0   3  564.24   15.40
   3   0   3  577.74   13.50
  -4   0  -3  557.74   14.20
   4   0   3  570.34   16.70
   4   0   3  545.15   13.70
  -5   0  -3   14.10    2.60
   5   0   3   14.00    2.30
   5   0   3   10.50    3.40
  -6   0  -3   -2.00    2.60
   6   0   3   -1.90    3.80
   6   0   3    0.00    2.20
  -7   0  -3   45.10    5.40
   7   0   3   44.20    5.20
   7   0   3   55.89    8.50
   7   0   3   38.10    4.90
   8   0   3   13.30    7.90
   8   0   3    4.20    4.50
   8  -1  -3   12.30    7.50
   8  -1  -3   20.70    6.00
   8  -1  -3   22.60    6.00
  -8   1   3   22.50    5.60
   7  -1  -3  166.38    9.30
   7  -1  -3  144.49    9.90
   7  -1  -3  170.28   12.10
   6  -1  -3    8.70    3.50
   6  -1  -3    9.90    3.90
   6  -1  -3   13.20    3.20
  -6   1   3    6.30    2.60
   5  -1  -3  294.57   12.40
   5  -1  -3  326.47   10.70
   5  -1  -3  328.77   11.00
  -5   1   3  323.77   10.20
   4  -1  -3  142.89    6.10
   4  -1  -3  153.08    6.60
   4  -1  -3  152.08    7.30
  -4   1   3  130.59    5.90
  -4   1   3  138.59    5.60
   3  -1  -3  212.48    7.00
   3  -1  -3  207.88    7.30
   3  -1  -3  218.78    7.80
  -3   1   3  207.18    7.20
  -3   1   3  209.28    6.80
   2  -1  -3  280.27    8.20
   2  -1  -3  272.17    7.80
   2  -1  -3  271.47    8.00
  -2   1   3  279.57    7.90
  -2   1   3  266.87    8.00
  -2   1   3  276.57    7.60
   1  -1  -3 7290.77  170.58
  -1   1   3 7080.29  171.48
   0  -1  -3  608.34   14.30
   0  -1  -3  630.74   13.70
   0   1   3  599.24   14.30
   0   1   3  603.64   13.70
  -1  -1  -3  823.22   18.60
   1   1   3  854.51   18.70
   1   1   3  856.41   18.00
   1   1   3  818.32   18.80
   2   1   3  188.88    5.20
   2   1   3  183.68    6.40
   2   1   3  179.78    6.50
   3   1   3    5.10    1.80
   3   1   3    5.10    1.20
   3   1   3    5.90    1.40
   4   1   3 2222.58   46.50
   4   1   3 2312.87   50.79
  -5  -1  -3   26.40    3.10
   5   1   3   18.80    2.30
   5   1   3   14.60    3.80
  -6  -1  -3 1213.98   28.20
   6   1   3 1193.28   27.50
   6   1   3 1180.28   33.00
  -7  -1  -3   38.80    5.20
   7   1   3   29.10    4.50
   7   1   3   27.30    5.60
   7   1   3   42.30    7.80
   8   1   3   80.69    8.30
   8   1   3   77.49   12.00
   8   1   3   75.79    8.20
   8  -2  -3   78.59    9.90
   8  -2  -3   74.39    8.00
   8  -2  -3   88.09    9.20
  -8   2   3   95.19    9.30
   7  -2  -3   96.29    7.90
   7  -2  -3  100.19    7.60
   6  -2  -3   25.50    3.50
   6  -2  -3   20.70    4.60
   6  -2  -3   14.40    3.60
  -6   2   3   21.00    3.60
   5  -2  -3   25.10    3.40
   5  -2  -3   30.40    4.70
   5  -2  -3   21.90    3.40
  -5   2   3   27.40    1.90
  -5   2   3   21.30    2.90
  -5   2   3   24.80    3.20
   4  -2  -3  138.39    6.10
   4  -2  -3  139.09    7.00
   4  -2  -3  136.79    6.00
  -4   2   3  141.69    5.90
   3  -2  -3  912.91   21.10
   3  -2  -3  924.01   21.80
   3  -2  -3  888.61   20.90
  -3   2   3  907.31   21.10
  -3   2   3  893.81   20.60
   2  -2  -3 2071.19   43.00
   2  -2  -3 1952.80   41.80
   2  -2  -3 2003.90   41.90
   2  -2  -3 2046.80   42.40
  -2   2   3 2017.20   41.60
  -2   2   3 2022.10   42.40
   1  -2  -3   34.60    2.50
   1  -2  -3   32.10    2.60
   1  -2  -3   38.70    2.10
  -1   2   3   31.50    2.40
  -1   2   3   31.20    2.00
  -1   2   3   31.40    2.50
   0  -2  -3   47.10    2.80
   0   2   3   50.29    3.00
   0   2   3   49.99    2.10
   0   2   3   43.70    2.70
  -1  -2  -3  619.34   13.80
  -1  -2  -3  589.54   14.90
   1   2   3  621.84   13.80
   1   2   3  572.34   14.80
  -2  -2  -3 2196.48   46.00
   2   2   3 2179.88   46.10
   2   2   3 2171.08   46.80
  -3  -2  -3  233.88    8.80
   3   2   3  232.98    9.00
   3   2   3  235.48    8.90
   4   2   3    7.30    2.80
   4   2   3    3.00    1.30
   4   2   3    7.20    2.90
   5   2   3   34.00    3.30
   5   2   3   31.70    5.30
   5   2   3   42.00    5.80
   6   2   3    5.30    4.30
   6   2   3   -8.00    4.20
   6   2   3    4.00    2.30
   7   2   3   -9.20    5.60
   7   2   3   -0.80    6.50
   7   2   3    3.80    3.40
   8  -3  -3  311.27   14.00
   8  -3  -3  316.67   17.90
   8  -3  -3  305.07   13.30
  -8   3   3  316.77   14.00
   7  -3  -3  465.55   23.20
   7  -3  -3  537.15   28.80
   7  -3  -3  581.34   16.80
   6  -3  -3  122.79    7.10
   6  -3  -3  136.39    9.60
   6  -3  -3  125.19    7.10
  -6   3   3  121.89    6.40
  -6   3   3  136.89    7.20
  -6   3   3  122.99    4.70
   5  -3  -3   20.80    4.10
   5  -3  -3   26.40    3.50
   5  -3  -3   20.50    3.50
  -5   3   3   21.10    2.90
  -5   3   3   19.90    2.00
  -5   3   3   21.10    4.40
   4  -3  -3   86.99    5.00
   4  -3  -3   83.69    4.60
   4  -3  -3   89.19    5.70
   4  -3  -3   84.89    5.30
  -4   3   3   86.09    4.60
  -4   3   3   79.49    4.50
   3  -3  -3  396.96   12.20
   3  -3  -3  387.56   10.80
   3  -3  -3  410.26   11.20
  -3   3   3  377.56   10.90
  -3   3   3  399.26   10.60
   2  -3  -3  294.17    9.60
   2  -3  -3  314.17    9.20
   2  -3  -3  305.37    8.40
  -2   3   3  308.77    9.10
  -2   3   3  311.87    8.30
  -2   3   3  317.37    9.70
   1  -3  -3   17.10    1.70
   1  -3  -3   12.90    1.90
  -1   3   3   17.70    2.20
  -1   3   3   18.50    1.60
  -1   3   3   16.40    2.30
   0  -3  -3   49.20    2.60
   0  -3  -3   53.39    3.40
   0   3   3   48.30    3.30
   0   3   3   49.20    2.00
  -1  -3  -3 1742.23   36.70
  -1  -3  -3 1731.63   38.20
   1   3   3 1723.23   36.70
   1   3   3 1776.02   38.10
  -2  -3  -3  427.86   12.50
   2   3   3  448.66   12.50
   2   3   3  448.96   13.30
  -3  -3  -3   16.20    3.20
   3   3   3   11.90    2.80
   3   3   3   10.30    2.60
  -4  -3  -3 1338.77   33.40
   4   3   3 1335.17   33.70
   4   3   3 1403.06   34.30
  -5  -3  -3  541.15   18.10
   5   3   3  506.25   18.40
   5   3   3  504.55   18.10
   6   3   3   42.20    6.80
   6   3   3   42.60    8.80
   6   3   3   46.40    4.50
   7   3   3  211.48   16.00
   7   3   3  180.88   15.10
   8  -4  -3   31.40    8.90
   8  -4  -3   23.30    5.40
   8  -4  -3   36.90    9.30
   8  -4  -3   28.20    6.50
  -8   4   3   30.60    7.00
   7  -4  -3    2.60    3.60
   7  -4  -3   -1.90    4.70
   7  -4  -3    0.20    3.20
   7  -4  -3    2.20    7.80
  -7   4   3   -5.70    3.40
  -7   4   3   -2.90    2.20
   6  -4  -3   69.69    5.80
   6  -4  -3   54.89    5.50
   6  -4  -3   59.69    7.10
   6  -4  -3   48.70    6.20
  -6   4   3   44.20    4.70
  -6   4   3   51.59    3.80
   5  -4  -3  738.63   21.10
   5  -4  -3  736.73   18.60
   5  -4  -3  713.23   21.00
   5  -4  -3  684.33   19.00
  -5   4   3  724.33   16.50
  -5   4   3  737.03   18.30
  -5   4   3  724.93   18.90
   4  -4  -3  225.48    9.50
   4  -4  -3  234.48    8.30
   4  -4  -3  225.78    8.20
  -4   4   3  234.88    8.10
  -4   4   3  231.98    8.20
  -4   4   3  237.68    6.70
   3  -4  -3  518.35   13.70
   3  -4  -3  533.35   15.30
   3  -4  -3  546.05   14.10
  -3   4   3  537.35   13.60
  -3   4   3  525.75   14.00
   2  -4  -3   75.29    3.50
   2  -4  -3   71.19    4.60
  -2   4   3   65.89    4.40
  -2   4   3   69.39    4.00
  -2   4   3   68.19    3.40
   1  -4  -3  406.96    9.90
   1  -4  -3  396.16   11.90
  -1   4   3  414.46   11.80
  -1   4   3  416.56    9.80
  -1   4   3  416.66   12.10
   0  -4  -3 1913.01   39.90
   0  -4  -3 1884.41   41.60
  -1  -4  -3 1780.22   40.60
  -1  -4  -3 1787.12   39.10
   1   4   3 1905.51   39.30
   1   4   3 1812.12   40.60
  -2  -4  -3    0.30    2.00
   2   4   3    0.60    1.80
   2   4   3   -0.10    1.80
  -3  -4  -3  132.39    7.60
   3   4   3  154.18    8.20
   3   4   3  144.99    7.70
   3   4   3  147.29    4.60
  -4  -4  -3  184.58   10.30
   4   4   3  206.28    6.00
   4   4   3  196.68   10.20
   4   4   3  227.98   11.00
  -5  -4  -3    1.20    4.40
   5   4   3   -4.00    4.20
   5   4   3   -1.70    4.30
   6   4   3   33.40    6.90
   6   4   3   30.00    7.50
   7   4   3   13.50    8.30
   7   4   3   17.90    8.10
   8  -5  -3  133.59   10.30
   8  -5  -3  137.39   14.10
   8  -5  -3  132.69   14.00
  -8   5   3  126.29   11.30
  -8   5   3  113.29    7.70
   7  -5  -3   54.89    6.20
   7  -5  -3   47.50    7.90
   7  -5  -3   48.10   11.60
   7  -5  -3   65.59    7.20
  -7   5   3   51.29    5.20
   6  -5  -3  305.27   13.80
   6  -5  -3  330.17   10.90
   6  -5  -3  315.87   12.00
   6  -5  -3  328.27   14.00
  -6   5   3  302.07   10.50
  -6   5   3  332.67    9.80
   5  -5  -3   24.30    4.10
   5  -5  -3   21.20    3.10
   5  -5  -3   29.80    4.00
  -5   5   3   23.50    2.50
  -5   5   3   25.50    3.20
  -5   5   3   27.20    3.80
   4  -5  -3   26.10    3.30
   4  -5  -3   21.60    4.00
  -4   5   3   27.10    2.50
  -4   5   3   20.50    2.80
  -4   5   3   22.20    3.00
   3  -5  -3  265.27    8.40
   3  -5  -3  253.77   10.00
  -3   5   3  250.87    8.30
  -3   5   3  267.17    8.90
  -3   5   3  258.87   10.00
  -3   5   3  263.37    7.50
   2  -5  -3   87.39    3.90
   2  -5  -3   86.79    5.30
  -2   5   3   93.69    4.10
  -2   5   3   85.29    4.80
  -2   5   3   87.49    3.70
  -2   5   3   83.69    5.30
   1  -5  -3   28.60    2.10
   1  -5  -3   35.10    3.80
   1  -5  -3   34.60    3.40
  -1   5   3   26.20    3.40
  -1   5   3   29.20    2.40
  -1   5   3   33.10    3.20
   0  -5  -3   24.50    3.00
   0  -5  -3   33.90    3.80
   0   5   3   26.50    3.60
  -1  -5  -3  497.25   15.70
  -1  -5  -3  538.35   14.80
   1   5   3  525.05   12.40
   1   5   3  524.15   14.60
  -2  -5  -3  103.49    6.50
   2   5   3  104.19    4.00
   2   5   3   98.89    6.80
   2   5   3  103.69    6.00
  -3  -5  -3   26.90    4.20
   3   5   3   35.10    5.10
   3   5   3   29.50    4.50
   3   5   3   39.00    2.90
  -4  -5  -3  462.65   16.90
   4   5   3  464.75   17.40
   4   5   3  450.95   16.80
   4   5   3  465.25   11.70
   5   5   3  390.06   17.40
   5   5   3  386.86   17.00
  -6  -5  -3  134.89   14.40
   6   5   3  156.78   13.90
   6   5   3  150.98   14.20
   8  -6  -3   -2.70    8.40
   8  -6  -3   -4.00    5.20
   8  -6  -3  -11.40    7.20
  -8   6   3    3.80    4.50
   7  -6  -3   22.60    6.10
   7  -6  -3   26.70    6.50
   7  -6  -3   36.80    5.40
  -7   6   3   14.20    5.00
  -7   6   3   40.90    4.50
  -7   6   3   26.40    3.90
   6  -6  -3   78.19    8.50
   6  -6  -3   74.09    6.60
  -6   6   3   83.19    5.80
  -6   6   3   70.29    6.50
   5  -6  -3  663.63   18.70
   5  -6  -3  716.73   21.20
  -5   6   3  665.33   17.80
  -5   6   3  670.03   17.10
  -5   6   3  680.93   18.80
   4  -6  -3   -4.90    2.70
   4  -6  -3    2.70    2.20
  -4   6   3    1.50    1.40
  -4   6   3    2.20    2.20
  -4   6   3    0.30    1.80
   3  -6  -3  101.49    6.90
   3  -6  -3  100.89    5.00
  -3   6   3   99.69    4.50
  -3   6   3   97.49    6.60
  -3   6   3  108.29    5.90
  -3   6   3  111.19    5.40
   2  -6  -3   32.60    4.50
   2  -6  -3   26.90    2.60
  -2   6   3   29.50    3.60
  -2   6   3   27.00    3.00
  -2   6   3   33.40    4.50
  -2   6   3   29.40    2.60
   1  -6  -3 1100.09   27.30
   1  -6  -3 1102.09   23.30
   1  -6  -3 1080.39   25.70
  -1   6   3 1078.19   23.80
  -1   6   3 1106.39   23.50
  -1   6   3  985.40   26.80
   0  -6  -3  918.01   24.20
   0  -6  -3  904.21   22.60
   0   6   3  904.31   23.90
   0   6   3  892.31   20.40
  -1  -6  -3   78.29    5.80
  -1  -6  -3   68.39    7.30
   1   6   3   75.99    6.00
   1   6   3   80.99    3.90
   1   6   3   75.89    5.40
  -2  -6  -3  165.58    8.70
   2   6   3  162.88    8.50
   2   6   3  171.88    6.10
   3   6   3   -0.90    2.90
   3   6   3   -1.40    3.20
   3   6   3   -0.50    1.80
  -4  -6  -3 1215.48   32.70
   4   6   3 1139.59   33.20
   4   6   3 1177.58   26.50
   4   6   3 1156.58   32.40
   5   6   3   58.39    9.50
   5   6   3   64.19    8.70
  -6  -6  -3   31.20   10.50
   6   6   3   11.30    8.90
   6   6   3   14.00    8.60
   8  -7  -3  282.27   14.40
   8  -7  -3  252.97   17.50
  -8   7   3  299.97   12.60
   7  -7  -3  189.98   13.40
   7  -7  -3  176.78   10.70
   7  -7  -3  186.38   13.60
  -7   7   3  188.08    9.60
  -7   7   3  179.88   11.50
   6  -7  -3   31.00    6.80
   6  -7  -3   42.00    5.20
  -6   7   3   35.80    4.10
  -6   7   3   45.40    5.40
  -6   7   3   37.60    5.30
   5  -7  -3    0.50    2.70
   5  -7  -3    0.10    3.50
  -5   7   3   -0.20    2.60
  -5   7   3   -3.70    3.00
  -5   7   3    1.80    2.40
   4  -7  -3  678.43   20.90
   4  -7  -3  686.63   18.50
  -4   7   3  716.43   17.80
  -4   7   3  722.33   19.10
  -4   7   3  695.23   19.20
   3  -7  -3   28.40    4.60
   3  -7  -3   29.40    3.40
  -3   7   3   28.30    3.50
  -3   7   3   29.20    4.80
  -3   7   3   30.00    3.40
  -3   7   3   21.00    3.60
   2  -7  -3    4.30    1.70
   2  -7  -3    6.90    3.60
   2  -7  -3    8.70    2.90
  -2   7   3    2.70    2.50
  -2   7   3    2.60    2.10
  -2   7   3    5.60    2.70
  -2   7   3    6.20    1.90
   1  -7  -3  507.25   12.60
   1  -7  -3  527.85   15.60
  -1   7   3  519.35   16.80
  -1   7   3  524.95   13.00
   0  -7  -3   10.40    3.30
   0  -7  -3    9.50    3.00
   0   7   3   10.90    3.10
  -1  -7  -3  128.79    8.10
   1   7   3  119.89    5.90
   1   7   3  130.19    8.40
  -2  -7  -3    1.10    4.20
   2   7   3    7.10    2.40
   2   7   3    5.80    3.50
   2   7   3    6.80    3.70
  -3  -7  -3   48.20    6.70
   3   7   3   44.70    6.60
   3   7   3   38.00    6.10
   3   7   3   55.19    5.00
   4   7   3   73.49    6.10
   4   7   3   70.49    8.50
   4   7   3   83.99   10.40
  -5  -7  -3   32.90    9.70
   5   7   3   27.50    8.10
   5   7   3   13.70    7.60
   7  -8  -3   93.59    9.50
   7  -8  -3   97.99   11.50
  -7   8   3   87.29   10.90
   6  -8  -3  211.68   10.80
   6  -8  -3  213.68   13.30
  -6   8   3  222.68   11.30
  -6   8   3  190.88    9.10
   5  -8  -3  111.49    9.70
   5  -8  -3  113.39    7.30
  -5   8   3   99.19    6.90
  -5   8   3   99.39    7.10
  -5   8   3  129.99    8.00
   4  -8  -3  183.78    8.30
   4  -8  -3  187.28   10.80
  -4   8   3  207.38   11.10
  -4   8   3  190.48    9.10
  -4   8   3  185.78    9.00
  -4   8   3  186.48    8.20
   3  -8  -3   19.10    4.40
   3  -8  -3   25.40    3.30
  -3   8   3   31.20    3.70
  -3   8   3   25.40    4.00
  -3   8   3   19.70    3.60
  -3   8   3   15.70    4.10
   2  -8  -3  743.53   22.00
   2  -8  -3  761.62   18.10
   2  -8  -3  684.93   20.70
  -2   8   3  712.43   22.10
  -2   8   3  759.52   19.20
  -2   8   3  752.22   21.10
  -2   8   3  735.73   18.40
   1  -8  -3   49.00    6.10
   1  -8  -3   39.40    3.30
   1  -8  -3   35.00    4.90
  -1   8   3   37.70    5.30
  -1   8   3   37.60    4.00
   0  -8  -3  221.78   11.90
   0  -8  -3  218.88   10.60
   0   8   3  211.68   11.00
   0   8   3  231.08    8.50
   1   8   3  734.93   23.20
   1   8   3  766.52   19.30
  -2  -8  -3    6.60    5.00
   2   8   3    6.80    4.40
   2   8   3    7.20    3.00
   2   8   3   13.10    4.80
  -3  -8  -3   18.90    6.60
   3   8   3   16.70    5.80
   3   8   3   23.50    3.90
   3   8   3   21.60    6.20
  -4  -8  -3  170.78   15.70
   4   8   3  151.78   13.80
   4   8   3  158.98   14.30
   4   8   3  160.28    9.10
   7  -9  -3    9.90    5.30
  -7   9   3    0.40    5.90
   6  -9  -3  176.28   14.30
   6  -9  -3  198.08   11.00
  -6   9   3  194.48   11.00
  -6   9   3  204.58   10.00
  -6   9   3  203.38   12.40
   5  -9  -3    9.50    5.00
   5  -9  -3   10.50    5.50
  -5   9   3    9.40    3.70
  -5   9   3    5.50    3.80
  -5   9   3   13.40    4.70
   4  -9  -3   79.19    6.20
   4  -9  -3   56.69    6.90
  -4   9   3   71.69    6.90
  -4   9   3   72.59    7.40
  -4   9   3   73.69    9.20
   3  -9  -3    3.20    4.20
   3  -9  -3    5.20    2.70
   3  -9  -3    0.70    4.70
  -3   9   3    2.60    3.70
  -3   9   3   10.90    4.00
  -3   9   3    7.00    4.20
   2  -9  -3  606.74   15.90
   2  -9  -3  605.34   20.70
   2  -9  -3  655.43   20.20
  -2   9   3  632.24   19.70
  -2   9   3  585.14   20.60
   1  -9  -3  285.77   13.30
   1  -9  -3  287.47   13.70
  -1   9   3  283.17   13.50
  -1   9   3  303.37   10.90
   0  -9  -3    0.10    4.80
   0  -9  -3    3.60    4.70
   0   9   3    3.90    3.00
   0   9   3    4.70    4.90
  -1  -9  -3    7.60    5.60
  -1  -9  -3   12.80    5.20
   1   9   3   11.10    3.70
   1   9   3   13.00    5.80
  -2  -9  -3   -6.20    6.20
   2   9   3    1.70    3.90
   2   9   3    3.80    5.80
  -3  -9  -3   88.69   10.60
   3   9   3   69.79    8.40
   3   9   3   69.49    9.40
   3   9   3   98.59   12.40
   6 -10  -3   31.40    6.00
  -6  10   3   36.30    7.40
  -6  10   3   46.20    6.30
  -6  10   3   43.00    7.80
   5 -10  -3   27.60    8.60
   5 -10  -3   15.60    4.50
  -5  10   3    5.10    4.80
  -5  10   3   16.50    5.40
  -5  10   3   24.80    6.00
   4 -10  -3  198.08   14.00
   4 -10  -3  232.68   10.30
  -4  10   3  209.78   11.00
  -4  10   3  221.18   11.90
  -4  10   3  223.68   11.20
  -4  10   3  213.98   13.70
   3 -10  -3   15.30    3.60
   3 -10  -3   16.00    5.90
   3 -10  -3   16.50    6.60
  -3  10   3   -3.70    5.40
  -3  10   3   16.30    4.10
  -3  10   3   15.40    5.50
  -3  10   3   17.30    5.10
   2 -10  -3   95.99   10.30
   2 -10  -3   80.99   10.60
   2 -10  -3   79.89    5.60
  -2  10   3   83.09    7.50
  -2  10   3   74.69   10.00
  -2  10   3   75.99    8.80
   1 -10  -3   -2.60    5.30
   1 -10  -3  -11.40    4.50
  -1  10   3   -3.40    4.60
  -1  10   3    5.20    3.90
   0 -10  -3   50.69    9.40
   0 -10  -3   40.60    7.40
   0  10   3   27.60    6.60
   0  10   3   48.00    6.30
  -1 -10  -3   63.69   10.50
   1  10   3   66.99    8.60
   1  10   3   62.89    9.30
  -2 -10  -3   41.80    9.40
   2  10   3   32.10    8.00
   2  10   3   41.80    6.60
   5 -11  -3   19.00    5.60
  -5  11   3   27.40    6.50
  -5  11   3   34.40    7.70
   4 -11  -3    2.20    4.20
   4 -11  -3    6.80    7.30
   4 -11  -3    0.50    6.90
  -4  11   3    5.00    6.10
  -4  11   3    5.00    6.30
   3 -11  -3   37.70    9.60
   3 -11  -3    9.50    7.70
   3 -11  -3   18.20    4.30
  -3  11   3   15.30    6.20
  -3  11   3   14.60    6.40
  -3  11   3   27.60    5.80
   2 -11  -3    0.30    2.90
   2 -11  -3    3.70    6.40
  -2  11   3   -2.50    5.10
  -2  11   3   12.90    6.30
  -2  11   3   13.50    6.10
   1 -11  -3   -3.10    9.00
   1 -11  -3   11.80    6.90
  -1  11   3   19.60    5.90
  -1  11   3   12.40    6.60
   0 -11  -3    5.80    8.30
   0  11   3  -14.60    6.30
   0  11   3   -7.00    5.60
  -1 -11  -3   65.39   10.80
   1  11   3   83.79    9.20
   1  11   3   72.69   10.90
   0  11  -4   -9.40    6.30
   0  11  -4   -4.50    7.30
   0  11  -4    5.10    7.90
   0 -11   4    7.50    3.40
   0 -11   4    4.70    4.30
  -1  11  -4    7.50    7.10
  -1  11  -4   -8.70   10.30
  -1  11  -4   -4.20    6.60
   1 -11   4    1.40    3.00
   1 -11   4    4.50    6.40
   1 -11   4    4.00    4.30
  -2  11  -4    1.80    7.10
  -2  11  -4   -2.50    5.40
  -2  11  -4    5.50    8.10
   2 -11   4   -8.60    5.90
   2 -11   4    9.10    8.80
   2 -11   4   -3.20    4.30
   2 -11   4   -5.50    3.40
  -3  11  -4   47.20    7.10
  -3  11  -4   32.30    6.30
   3 -11   4   55.49    6.80
   3 -11   4   57.29    7.90
   3 -11   4   30.40    4.10
  -4  11  -4  242.38   11.80
   4 -11   4  251.77   12.60
   4 -11   4  239.78   10.40
   4 -11   4  241.68   14.30
   2  10  -4   17.90    7.70
   2  10  -4   14.80    7.00
  -2 -10   4   19.50    4.40
  -2 -10   4   13.90    3.70
   1  10  -4   66.29    8.70
   1  10  -4   80.59   10.20
   1  10  -4   67.69    9.10
  -1 -10   4   74.69    5.90
  -1 -10   4   56.79    7.10
  -1 -10   4   60.19   10.80
   0  10  -4    3.20    6.10
   0  10  -4    8.90    4.80
   0  10  -4    1.00    5.30
   0 -10   4    0.40    2.70
   0 -10   4    1.40    3.50
   0 -10   4   -8.90    6.90
  -1  10  -4  149.39   10.00
  -1  10  -4  152.18   11.30
  -1  10  -4  152.78   11.80
   1 -10   4  149.49    8.80
   1 -10   4  167.48   13.60
   1 -10   4  150.78   10.50
   1 -10   4  153.48    7.70
  -2  10  -4  299.77   13.00
  -2  10  -4  299.07   13.30
  -2  10  -4  291.27   14.60
   2 -10   4  283.27   13.50
   2 -10   4  313.97   12.00
   2 -10   4  279.17   16.20
   2 -10   4  300.17   10.90
  -3  10  -4   14.40    5.80
  -3  10  -4   22.00    5.00
  -3  10  -4   26.40    5.10
   3 -10   4   25.00    5.40
   3 -10   4   27.80    5.60
   3 -10   4   10.90    6.40
   3 -10   4   20.30    3.40
  -4  10  -4   -1.50    5.60
   4 -10   4    1.30    2.80
   4 -10   4    3.70    4.30
   4 -10   4  -11.20    6.50
   4 -10   4   -2.20    5.10
  -5  10  -4   98.89   12.60
   5 -10   4  124.29   10.90
   5 -10   4   97.49    9.20
   5 -10   4  122.99    7.30
  -6  10  -4   81.69   10.80
   6 -10   4   91.89    7.30
   6 -10   4   86.59   11.60
   6 -10   4   95.39   10.10
   3   9  -4   42.20    8.80
   3   9  -4   67.09    8.20
   3   9  -4   51.19    8.20
  -3  -9   4   47.20    5.10
  -3  -9   4   53.99    6.00
   2   9  -4    6.20    5.30
   2   9  -4    6.10    6.10
  -2  -9   4  -10.40    7.40
  -2  -9   4    0.50    2.50
   1   9  -4   33.00    6.10
   1   9  -4   26.60    5.90
  -1  -9   4   31.30    4.10
   0   9  -4  228.88   12.00
   0   9  -4  231.88   11.90
   0   9  -4  210.58   10.60
   0  -9   4  212.58    9.00
   0  -9   4  213.18    9.30
  -1   9  -4  463.95   16.00
  -1   9  -4  429.26   16.40
  -1   9  -4  458.35   15.10
   1  -9   4  409.96   16.30
   1  -9   4  454.55   14.30
  -2   9  -4   81.39    6.80
  -2   9  -4   62.69    7.20
   2  -9   4   69.29    7.50
   2  -9   4   82.89    6.30
  -3   9  -4   30.10    4.50
  -3   9  -4   25.70    4.60
   3  -9   4   17.30    3.80
   3  -9   4   28.30    5.00
   3  -9   4   26.90    4.10
   4  -9   4  230.38    9.30
   4  -9   4  219.58   10.90
  -5   9  -4    4.20    5.90
   5  -9   4    1.50    2.90
   5  -9   4    0.40    4.20
   5  -9   4   -1.00    4.30
  -6   9  -4   -1.30    6.10
   6  -9   4    4.90    4.30
   6  -9   4    8.60    5.60
   6  -9   4    4.50    3.10
  -7   9  -4   53.09    8.70
   7  -9   4   72.59    6.60
   7  -9   4   61.59    7.80
   4   8  -4   46.90    9.50
   4   8  -4   40.10    6.60
   4   8  -4   40.70    8.00
  -4  -8   4   55.89    5.70
   3   8  -4    7.50    6.80
   3   8  -4   -0.30    4.90
   3   8  -4    2.20    4.70
   3   8  -4    2.20    5.70
  -3  -8   4    4.60    6.80
  -3  -8   4   -1.30    2.10
  -3  -8   4    2.30    3.90
   2   8  -4   79.09    9.90
   2   8  -4   79.69    7.90
   2   8  -4   63.09    7.80
  -2  -8   4   69.39    4.90
   1   8  -4   49.90    5.80
   1   8  -4   48.80    6.10
   1   8  -4   48.30    5.90
  -1  -8   4   59.09    4.60
   0   8  -4  453.45   15.70
   0   8  -4  438.96   15.70
   0   8  -4  467.15   15.00
   0  -8   4  460.55   13.50
  -1   8  -4  172.28    8.80
  -1   8  -4  173.08    8.20
   1  -8   4  182.98    8.70
   1  -8   4  170.28    7.40
   1  -8   4  167.68    7.80
  -2   8  -4  712.73   19.50
  -2   8  -4  719.33   19.50
   2  -8   4  746.03   19.80
   2  -8   4  721.23   19.00
   2  -8   4  717.23   19.70
  -3   8  -4  133.99    7.50
  -3   8  -4  156.18    9.20
  -3   8  -4  149.99    7.00
   3  -8   4  139.19    6.80
   3  -8   4  152.48    7.80
   3  -8   4  143.29    7.90
  -4   8  -4  505.15   17.50
   4  -8   4  487.65   15.80
   4  -8   4  489.25   15.50
   4  -8   4  492.05   14.30
   5  -8   4  124.49    9.10
   5  -8   4  127.19    6.70
   5  -8   4  124.89    8.10
   6  -8   4  310.87   13.20
   6  -8   4  295.27   13.20
   6  -8   4  290.27   11.70
  -7   8  -4   16.70    6.90
   7  -8   4   12.60    5.30
   7  -8   4    7.70    6.50
   7  -8   4   15.30    3.60
   5   7  -4    3.30    7.00
   5   7  -4   -8.90    7.20
  -5  -7   4   -3.80    4.30
   4   7  -4   10.70    6.10
   4   7  -4    8.20    6.00
   4   7  -4   18.20    5.10
   4   7  -4   20.50    7.50
  -4  -7   4    4.80    7.50
  -4  -7   4   13.20    2.50
  -4  -7   4   21.00    4.10
   3   7  -4   72.19    9.70
   3   7  -4   76.99    8.30
  -3  -7   4   68.89    6.30
  -3  -7   4   63.99    4.40
   2   7  -4   21.20    4.80
   2   7  -4   26.60    4.90
   2   7  -4   27.20    4.80
   2   7  -4   27.00    4.90
  -2  -7   4   24.50    3.00
   1   7  -4  412.96   14.10
   1   7  -4  392.26   13.40
   1   7  -4  399.46   14.60
  -1  -7   4  436.66   21.70
  -1  -7   4  409.86   12.10
   0   7  -4 2069.09   46.90
   0   7  -4 2111.49   46.90
   0   7  -4 2041.50   45.50
   0  -7   4 2028.20   44.80
   0  -7   4 2061.49   49.10
  -1   7  -4    0.50    2.70
  -1   7  -4    3.80    2.10
  -1   7  -4    4.00    2.80
   1  -7   4    4.90    2.50
   1  -7   4    3.80    3.00
   1  -7   4    6.70    2.30
   1  -7   4    2.50    1.90
  -2   7  -4   92.39    5.70
  -2   7  -4  104.39    7.00
  -2   7  -4   96.09    5.50
   2  -7   4  101.59    6.00
   2  -7   4   97.69    7.80
   2  -7   4   97.59    5.60
   2  -7   4  107.69    6.10
  -3   7  -4  249.48    8.30
   3  -7   4  263.97    9.40
   3  -7   4  246.08    9.70
   3  -7   4  240.08    8.90
  -4   7  -4  543.35   17.30
   4  -7   4  541.45   16.40
   4  -7   4  530.95   15.60
   4  -7   4  545.55   15.10
  -5   7  -4  201.38   10.40
   5  -7   4  238.28   10.10
   5  -7   4  205.18    8.20
   5  -7   4  199.98    9.40
  -6   7  -4   66.29    8.10
   6  -7   4   49.70    6.10
   6  -7   4   51.49    4.70
   6  -7   4   58.39    7.10
  -7   7  -4   62.59    7.50
   7  -7   4   41.70    6.20
   7  -7   4   53.49    4.90
   7  -7   4   49.00    7.00
   6   6  -4   30.40   10.50
   6   6  -4   24.50    9.80
  -6  -6   4   23.20    5.60
   5   6  -4   45.20    7.90
   5   6  -4   40.50    7.50
   5   6  -4   48.70    8.90
  -5  -6   4   28.60    8.00
  -5  -6   4   48.60    5.20
   4   6  -4    3.50    4.80
   4   6  -4    5.00    3.70
   4   6  -4    9.50    5.40
  -4  -6   4   -0.30    3.00
  -4  -6   4    4.20    1.80
   3   6  -4  242.78   11.20
   3   6  -4  223.08    9.60
   3   6  -4  238.08   12.70
  -3  -6   4  221.08    8.70
  -3  -6   4  220.28    7.50
   2   6  -4   95.19    8.10
   2   6  -4   93.29    6.50
   2   6  -4   74.99    7.30
   2   6  -4  100.89    6.50
  -2  -6   4   92.09    4.80
  -2  -6   4   89.69    7.90
   1   6  -4    3.60    2.10
   1   6  -4    7.10    3.20
   1   6  -4    9.30    3.00
   1   6  -4    3.90    3.00
  -1  -6   4    8.00    3.90
  -1  -6   4    8.10    2.10
   0   6  -4  634.24   16.50
   0   6  -4  626.04   17.80
   0   6  -4  639.24   17.70
   0  -6   4  624.14   19.20
   0  -6   4  628.84   16.50
  -1   6  -4  263.07   10.20
  -1   6  -4  265.87    8.50
  -1   6  -4  264.17    9.30
   1  -6   4  262.67   11.20
   1  -6   4  256.77    8.90
   1  -6   4  264.87    9.00
  -2   6  -4  120.09    5.50
  -2   6  -4  126.29    7.10
  -2   6  -4  119.39    5.40
   2  -6   4  112.19    5.90
   2  -6   4  119.59    5.90
   2  -6   4  110.19    5.50
  -3   6  -4  372.66   10.10
  -3   6  -4  397.86   13.20
   3  -6   4  382.06   12.40
   3  -6   4  392.86   11.80
   3  -6   4  380.26   11.30
   4  -6   4   69.09    4.70
   4  -6   4   74.39    5.60
   4  -6   4   70.29    5.20
  -5   6  -4  364.16   12.80
   5  -6   4  333.37   12.10
   5  -6   4  341.67   12.10
   5  -6   4  333.37   10.60
  -6   6  -4   58.39    7.50
   6  -6   4   77.89    7.00
   6  -6   4   88.49    5.20
  -7   6  -4   28.10    5.40
   7  -6   4   24.30    3.20
   7  -6   4   28.40    5.10
   7  -6   4   27.00    5.90
  -8   6  -4   99.39   11.20
   8  -6   4   96.39   13.10
   8  -6   4   80.39   11.00
   8  -6   4  101.69   10.20
   6   5  -4   85.09   10.50
   6   5  -4   75.29    9.80
   6   5  -4  101.79   12.40
  -6  -5   4   92.59   13.30
  -6  -5   4  120.79    8.30
   5   5  -4   22.60    5.50
   5   5  -4   15.60    6.30
   5   5  -4   29.60    7.40
  -5  -5   4   14.00    4.70
   4   5  -4   38.30    4.50
   4   5  -4   42.90    6.40
   4   5  -4   46.40    6.30
   4   5  -4   41.00    5.60
  -4  -5   4   46.50    3.30
  -4  -5   4   47.00    5.00
   3   5  -4    3.60    2.70
   3   5  -4    4.20    2.60
   3   5  -4    3.90    3.50
   3   5  -4    2.20    3.50
  -3  -5   4    3.30    1.50
  -3  -5   4    4.70    3.70
  -3  -5   4    4.60    2.50
   2   5  -4  108.59    7.40
   2   5  -4  135.49    6.90
   2   5  -4  102.79    7.50
   2   5  -4  107.79    6.30
  -2  -5   4  115.49    8.40
  -2  -5   4  116.39    5.20
   1   5  -4  366.66   13.30
   1   5  -4  392.26   12.80
   1   5  -4  391.46   12.10
   1   5  -4  394.46   11.70
  -1  -5   4  386.56   11.10
  -1  -5   4  385.26   13.80
   0   5  -4  256.67    9.30
   0   5  -4  261.17    9.30
   0   5  -4  247.98    8.00
   0  -5   4  268.37   10.50
   0  -5   4  263.97    8.70
  -1   5  -4   19.20    2.70
  -1   5  -4   17.80    2.40
  -1   5  -4   19.50    2.80
   1  -5   4   16.00    2.50
   1  -5   4   20.80    3.50
   1  -5   4   21.70    2.70
  -2   5  -4  545.15   13.40
  -2   5  -4  536.25   15.30
  -2   5  -4  516.75   13.30
   2  -5   4  537.45   13.30
   2  -5   4  547.45   14.60
   2  -5   4  533.65   14.70
  -3   5  -4  255.17    9.50
   3  -5   4  242.88    9.00
   3  -5   4  252.07    8.10
   3  -5   4  246.98    8.50
  -4   5  -4  124.59    6.80
   4  -5   4  114.99    6.40
   4  -5   4  121.49    6.00
   4  -5   4  121.49    5.70
  -5   5  -4  120.09    7.10
   5  -5   4  129.19    7.10
   5  -5   4  130.99    5.90
   5  -5   4  127.39    7.10
  -6   5  -4    3.00    3.60
   6  -5   4    2.50    2.00
   6  -5   4   -1.80    3.70
   6  -5   4    3.50    2.90
  -7   5  -4   25.10    5.30
   7  -5   4   29.30    6.40
   7  -5   4   35.80    3.70
   7  -5   4   38.10    5.10
  -8   5  -4   26.70    5.80
   8  -5   4   31.10    8.80
   8  -5   4   24.00    5.90
   8  -5   4   35.50    8.40
   7   4  -4   -0.30    9.20
   7   4  -4   15.30    9.40
   6   4  -4    3.40    6.30
   6   4  -4    3.50    5.50
  -6  -4   4    1.20    3.70
  -6  -4   4  -12.60    6.80
   5   4  -4    7.50    4.80
   4   4  -4   35.90    5.30
   4   4  -4   35.70    5.50
  -4  -4   4   36.30    3.00
  -4  -4   4   41.50    5.50
  -4  -4   4   38.00    4.30
   3   4  -4   15.20    3.70
   3   4  -4   14.50    2.90
  -3  -4   4   20.90    2.40
  -3  -4   4   12.30    2.60
   2   4  -4   36.60    3.70
   2   4  -4   39.50    4.10
   2   4  -4   38.50    4.70
   2   4  -4   38.80    4.60
  -2  -4   4   41.90    5.20
  -2  -4   4   36.20    3.10
   1   4  -4  131.29    6.80
   1   4  -4  129.79    6.10
   1   4  -4  130.59    6.40
   1   4  -4  132.79    5.50
  -1  -4   4  135.19    5.50
  -1  -4   4  130.19    7.00
   0   4  -4  322.07    8.90
   0   4  -4  334.17   10.40
   0   4  -4  322.07   10.10
   0  -4   4  331.87    9.90
   0  -4   4  336.27   11.20
  -1   4  -4    0.90    1.50
  -1   4  -4    2.60    1.50
   1  -4   4    1.40    1.90
   1  -4   4    3.00    1.20
   1  -4   4    2.50    1.40
  -2   4  -4   11.60    2.50
  -2   4  -4    7.00    1.50
   2  -4   4    5.80    1.90
   2  -4   4    6.40    1.40
   2  -4   4    5.10    1.50
  -3   4  -4  106.49    5.70
   3  -4   4   93.79    4.90
   3  -4   4  108.49    4.60
   3  -4   4  108.19    5.40
  -4   4  -4 1853.21   41.60
   4  -4   4 1867.01   41.60
   4  -4   4 1929.81   40.80
   4  -4   4 1873.91   40.50
  -5   4  -4   24.70    3.50
   5  -4   4   21.00    3.30
   5  -4   4   20.60    2.70
  -6   4  -4  152.08    7.90
   6  -4   4  152.58    6.00
   6  -4   4  176.58    8.20
  -7   4  -4    5.20    3.80
   7  -4   4    0.30    3.20
   7  -4   4    0.70    1.70
   7  -4   4   -8.70    4.90
   8  -4   4  146.99   15.60
   8  -4   4  152.38   10.30
   7   3  -4    9.90    6.70
   7   3  -4   24.50    8.10
  -7  -3   4    4.50   11.70
   6   3  -4  313.77   14.90
   6   3  -4  345.87   17.00
  -6  -3   4  316.07   11.40
  -6  -3   4  304.57   16.40
   5   3  -4    0.90    4.10
   5   3  -4    6.90    3.80
  -5  -3   4    2.00    3.00
  -5  -3   4   -4.80    3.70
   4   3  -4  190.28    9.50
   4   3  -4  168.28    9.90
  -4  -3   4  195.58    6.10
  -4  -3   4  184.48   10.20
  -4  -3   4  185.58    7.30
   3   3  -4  318.27    9.70
   3   3  -4  307.67   12.00
   3   3  -4  304.17   11.40
  -3  -3   4  329.97    9.10
  -3  -3   4  318.57    9.80
  -3  -3   4  310.57   12.10
   2   3  -4   37.00    4.20
   2   3  -4   38.00    3.70
   2   3  -4   40.50    4.00
  -2  -3   4   42.80    3.00
  -2  -3   4   50.89    4.80
   1   3  -4   62.19    4.30
   1   3  -4   55.39    4.10
   1   3  -4   68.99    4.10
   1   3  -4   57.59    3.30
  -1  -3   4   60.89    3.60
  -1  -3   4   58.89    4.50
   0   3  -4 2273.47   46.20
   0   3  -4 2240.88   48.00
   0  -3   4 2392.86   49.10
   0  -3   4 2238.28   48.00
  -1   3  -4  246.38    8.20
  -1   3  -4  245.58    7.40
   1  -3   4  251.27    8.00
   1  -3   4  241.58    7.20
  -2   3  -4  189.38    7.00
  -2   3  -4  177.58    5.50
   2  -3   4  179.38    6.60
   2  -3   4  182.58    5.40
  -3   3  -4   97.09    5.10
   3  -3   4   98.89    5.00
   3  -3   4  104.59    4.50
   3  -3   4  100.89    4.70
  -4   3  -4   15.40    2.60
   4  -3   4   11.00    2.10
   4  -3   4   16.50    2.40
  -5   3  -4    6.60    2.50
   5  -3   4    5.20    1.70
   5  -3   4    4.20    1.90
  -6   3  -4    1.40    2.60
   6  -3   4    0.70    1.40
   6  -3   4   -3.20    3.60
   6  -3   4    6.00    2.90
   7  -3   4   82.59    3.70
   7  -3   4   88.09    7.50
   7  -3   4   96.89   11.00
   8  -3   4   -2.40    7.70
   8  -3   4   -9.40    4.30
   7   2  -4   88.59   11.50
   7   2  -4   73.79   10.60
  -7  -2   4   48.20    9.50
   6   2  -4  314.47   14.10
   6   2  -4  247.48   16.70
  -6  -2   4  304.67   10.90
  -6  -2   4  311.27   15.50
   5   2  -4  750.82   23.60
   5   2  -4  798.92   22.50
  -5  -2   4  770.22   23.50
  -5  -2   4  745.13   19.80
   4   2  -4  112.59    7.70
   4   2  -4  106.09    6.80
  -4  -2   4  110.59    7.70
  -4  -2   4  100.89    5.30
  -4  -2   4  111.49    4.40
   3   2  -4  355.66   12.30
   3   2  -4  354.66   11.60
  -3  -2   4  350.86   10.30
  -3  -2   4  342.37    9.50
  -3  -2   4  338.37   12.10
   2   2  -4  119.39    5.10
   2   2  -4  117.69    5.80
   2   2  -4  124.09    5.90
  -2  -2   4  121.19    4.80
  -2  -2   4  107.39    5.50
  -2  -2   4  110.79    6.00
   1   2  -4  980.90   22.90
   1   2  -4  998.60   23.00
   1   2  -4  972.50   22.40
  -1  -2   4  955.50   22.70
  -1  -2   4  977.50   22.20
  -1  -2   4  973.30   23.00
   0   2  -4 1909.71   41.90
   0   2  -4 2031.00   41.70
   0  -2   4 1997.00   41.60
   0  -2   4 1933.01   41.70
   0  -2   4 2031.70   42.00
  -1   2  -4 1131.99   24.00
  -1   2  -4 1087.99   24.90
   1  -2   4 1082.29   24.70
   1  -2   4 1093.29   23.80
  -2   2  -4  402.46   11.10
  -2   2  -4  380.36    9.60
   2  -2   4  400.96    9.60
   2  -2   4  394.96   10.90
  -3   2  -4  430.56   12.10
   3  -2   4  446.16   12.10
   3  -2   4  434.46   11.80
  -4   2  -4 1734.93   38.60
   4  -2   4 1843.62   38.20
   4  -2   4 1792.22   39.10
   5  -2   4  204.88    6.70
   5  -2   4  204.38    9.90
   5  -2   4  198.08    7.90
   6  -2   4    3.20    4.40
   6  -2   4    0.20    2.40
   6  -2   4    1.60    1.50
   7  -2   4   -1.10    5.50
   7  -2   4    0.20    3.30
   8  -2   4    2.90    7.10
   8  -2   4    0.60    4.70
   8   1  -4   79.79   10.70
   8   1  -4   67.79   11.90
  -8  -1   4   62.19    7.20
   7   1  -4  110.79   11.10
   7   1  -4  122.29   12.40
   6   1  -4   35.10    6.20
   6   1  -4   29.20    5.40
  -6  -1   4   28.20    5.60
  -6  -1   4   18.60    3.40
   5   1  -4  129.59    9.00
   5   1  -4  147.59    9.90
  -5  -1   4  136.99    9.30
  -5  -1   4  149.09    6.80
   4   1  -4  459.85   15.20
   4   1  -4  454.95   14.30
  -4  -1   4  436.16   11.30
  -4  -1   4  451.85   15.10
  -4  -1   4  459.25   12.80
   3   1  -4  266.57    9.80
   3   1  -4  260.87    9.50
  -3  -1   4  268.07    9.90
  -3  -1   4  264.27    9.30
  -3  -1   4  279.17    8.60
  -3  -1   4  266.87    7.90
   2   1  -4   35.90    3.20
   2   1  -4   30.90    3.30
  -2  -1   4   34.20    3.40
  -2  -1   4   34.80    3.10
  -2  -1   4   27.40    2.50
  -2  -1   4   37.30    2.90
   1   1  -4 2674.13   55.79
   1   1  -4 2788.22   56.49
  -1  -1   4 2676.13   56.19
  -1  -1   4 2721.63   55.89
  -1  -1   4 2740.33   55.89
   0   1  -4 1733.63   36.10
   0  -1   4 1679.13   36.20
   0  -1   4 1707.23   35.50
   0  -1   4 1682.23   35.90
  -1   1  -4  244.88    7.10
   1  -1   4  244.28    7.60
   1  -1   4  243.58    7.00
   2  -1   4   11.40    1.50
   2  -1   4   12.60    1.80
   3  -1   4  114.69    4.90
   3  -1   4  113.39    4.30
   3  -1   4  119.59    4.90
   4  -1   4  185.78    6.30
   4  -1   4  200.68    6.50
   4  -1   4  186.58    6.90
   4  -1   4  188.98    8.60
   5  -1   4    4.40    1.50
   5  -1   4    2.60    1.80
   5  -1   4    0.80    2.90
   5  -1   4    2.00    1.60
   6  -1   4  332.87   11.10
   6  -1   4  347.27   14.90
   7  -1   4    4.40    3.30
   7  -1   4   10.20    6.00
   7  -1   4    9.30    3.40
   8  -1   4   18.40    5.00
   8  -1   4   -4.60    7.60
   8   0  -4  226.38   14.80
   8   0  -4  200.78   16.70
  -8   0   4  203.28   11.90
   7   0  -4   71.59    9.70
   7   0  -4   61.89    8.60
   7   0  -4   75.29    9.10
   6   0  -4  449.16   14.70
   6   0  -4  440.76   15.50
   6   0  -4  457.45   17.60
  -6   0   4  433.76   13.60
   5   0  -4    7.90    3.80
   5   0  -4    8.60    3.00
   5   0  -4   10.20    2.60
  -5   0   4    9.90    2.50
   4   0  -4   16.60    3.10
   4   0  -4    8.70    2.50
   4   0  -4   10.40    2.20
  -4   0   4    9.50    1.70
  -4   0   4    6.90    1.90
  -4   0   4   11.20    2.30
  -4   0   4   14.90    3.20
   3   0  -4  707.23   18.20
   3   0  -4  707.63   18.60
  -3   0   4  698.33   18.40
  -3   0   4  707.73   17.20
  -3   0   4  713.33   18.20
   2   0  -4 1505.65   32.60
   2   0  -4 1530.65   33.10
  -2   0   4 1451.45   32.80
  -2   0   4 1494.75   32.50
  -2   0   4 1470.95   32.00
   1   0  -4  523.85   12.20
   1   0  -4  512.45   13.20
   1   0  -4  501.65   12.10
  -1   0   4  510.25   13.20
  -1   0   4  516.45   12.20
   0   0  -4  246.98    7.50
   0   0  -4  240.58    6.10
   0   0   4  243.58    7.40
   0   0   4  254.37    6.20
  -1   0  -4   37.60    2.70
   1   0   4   36.80    2.70
   1   0   4   40.60    2.10
   1   0   4   41.20    2.80
   2   0   4  348.07    9.50
   2   0   4  356.96    9.80
   2   0   4  351.86    9.50
   3   0   4  134.89    6.30
   3   0   4  143.89    5.40
   3   0   4  137.89    5.30
   3   0   4  147.69    5.30
   4   0   4  366.66   10.10
   4   0   4  357.46    9.80
   4   0   4  359.66   12.50
   5   0   4  281.07    9.00
   5   0   4  301.57   12.50
   6   0   4   34.60    3.90
   6   0   4   43.00    6.10
   7   0   4   19.10    4.00
   7   0   4   30.50    7.00
   8   0   4    6.80    4.70
   8   0   4   -9.60    7.90
   8   0   4   -7.20    6.00
   8  -1  -4   16.20    5.90
   8  -1  -4   14.20    8.00
   8  -1  -4   10.30    5.80
  -8   1   4   -1.80    4.80
   7  -1  -4    7.50    5.40
   7  -1  -4    4.20    4.30
   6  -1  -4  346.07   12.50
   6  -1  -4  347.17   13.00
   6  -1  -4  341.37   14.90
  -6   1   4  345.17   11.80
   5  -1  -4  634.84   17.60
   5  -1  -4  635.64   19.60
   5  -1  -4  639.64   18.00
  -5   1   4  604.24   17.40
   4  -1  -4 1138.59   26.60
   4  -1  -4 1105.99   27.00
   4  -1  -4 1121.89   27.80
  -4   1   4 1146.39   26.90
  -4   1   4 1129.59   26.00
   3  -1  -4  582.44   15.40
   3  -1  -4  567.44   14.90
   3  -1  -4  555.84   15.30
  -3   1   4  589.84   15.50
  -3   1   4  585.94   14.60
  -3   1   4  575.64   15.30
   2  -1  -4  893.21   20.80
   2  -1  -4  868.91   21.10
   2  -1  -4  883.71   20.20
  -2   1   4  891.11   21.10
  -2   1   4  909.81   20.20
  -2   1   4  889.81   20.20
   1  -1  -4 9999.00  197.18
   0  -1  -4  340.27    8.80
   0  -1  -4  343.87    9.70
   0   1   4  355.36    8.80
   0   1   4  327.67    9.60
  -1  -1  -4 2765.92   56.29
   1   1   4 2764.32   56.29
   1   1   4 2765.62   56.99
   2   1   4  558.04   13.80
   2   1   4  535.65   14.00
   2   1   4  550.04   14.10
   2   1   4  540.35   12.70
   3   1   4  431.36   12.60
   3   1   4  431.76   10.60
   3   1   4  418.66   11.20
   3   1   4  410.26   12.60
   4   1   4   20.90    2.40
   4   1   4   18.70    3.40
   4   1   4   20.50    2.40
   4   1   4   22.10    3.40
   5   1   4 1713.73   36.20
   5   1   4 1658.73   41.00
   6   1   4   15.80    2.70
   6   1   4   20.60    5.60
   7   1   4   34.80    7.40
   7   1   4   29.30    6.90
   7   1   4   24.90    4.30
   8  -2  -4  288.77   14.20
   8  -2  -4  294.87   14.00
   8  -2  -4  265.07   17.20
  -8   2   4  262.17   13.30
   7  -2  -4  292.27   12.60
   7  -2  -4  278.57   17.30
   7  -2  -4  311.07   12.90
   6  -2  -4   34.00    4.20
   6  -2  -4   32.30    5.60
   6  -2  -4   39.20    5.00
  -6   2   4   33.90    3.90
  -6   2   4   33.50    2.40
   5  -2  -4   88.79    5.70
   5  -2  -4   80.89    5.80
   5  -2  -4   88.09    6.70
  -5   2   4   91.59    5.70
  -5   2   4   79.09    6.00
   4  -2  -4  258.37    9.80
   4  -2  -4  247.48    9.20
   4  -2  -4  250.07    8.90
  -4   2   4  249.78    8.90
  -4   2   4  261.37    8.60
   3  -2  -4  832.22   20.60
   3  -2  -4  846.42   21.20
   3  -2  -4  873.51   20.70
   3  -2  -4  837.12   20.20
  -3   2   4  828.32   19.70
  -3   2   4  840.22   20.50
   2  -2  -4   48.70    3.60
   2  -2  -4   54.49    3.10
   2  -2  -4   54.49    3.70
   2  -2  -4   58.19    3.30
  -2   2   4   56.49    3.60
  -2   2   4   59.59    3.30
   1  -2  -4 1178.58   26.80
   1  -2  -4 1215.38   26.40
  -1   2   4 1186.48   25.40
  -1   2   4 1139.19   26.20
  -1   2   4 1231.28   27.00
   0  -2  -4  709.13   16.80
   0   2   4  694.93   17.40
   0   2   4  698.53   16.80
   0   2   4  742.03   15.80
  -1  -2  -4    0.90    0.90
  -1  -2  -4   -0.50    1.10
   1   2   4    0.50    1.10
   1   2   4   -0.30    0.90
   1   2   4   -0.20    1.10
   2   2   4 1382.36   28.50
   2   2   4 1358.76   31.30
   2   2   4 1414.26   30.50
   3   2   4   42.50    4.20
   3   2   4   47.40    2.50
   3   2   4   48.10    4.30
   4   2   4  154.18    5.80
   4   2   4  150.88    5.00
   4   2   4  149.79    8.00
   4   2   4  159.68    8.10
   5   2   4 1059.29   28.70
   5   2   4 1034.90   28.70
   5   2   4 1065.39   23.50
   6   2   4  145.29   11.20
   6   2   4  142.29    6.30
   6   2   4  148.89   10.70
   7   2   4   90.49    6.80
   7   2   4   76.49   10.20
   7   2   4  107.79   13.50
   8  -3  -4    5.30    5.80
   8  -3  -4   11.80    5.70
   8  -3  -4   -1.70    6.20
  -8   3   4    1.80    5.70
   7  -3  -4   67.59   13.80
   7  -3  -4   75.59    7.70
   7  -3  -4   76.19    7.90
   6  -3  -4  101.19    8.80
   6  -3  -4  114.39    7.30
   6  -3  -4  118.89    7.50
  -6   3   4  122.39    4.40
  -6   3   4  105.89    6.70
  -6   3   4  123.49    7.40
   5  -3  -4  258.57    9.70
   5  -3  -4  240.48    9.50
   5  -3  -4  225.58   10.50
   5  -3  -4  247.28   10.90
  -5   3   4  259.87    9.40
  -5   3   4  248.88    9.10
   4  -3  -4  728.83   20.10
   4  -3  -4  749.42   19.20
   4  -3  -4  753.72   19.00
   4  -3  -4  757.32   19.90
  -4   3   4  713.63   18.20
  -4   3   4  702.13   18.70
   3  -3  -4 1296.57   29.10
   3  -3  -4 1273.27   28.70
   3  -3  -4 1250.57   29.80
   3  -3  -4 1282.87   28.60
  -3   3   4 1278.57   28.10
  -3   3   4 1222.98   28.90
   2  -3  -4  286.17    9.40
   2  -3  -4  282.77    9.30
   2  -3  -4  288.97    8.50
  -2   3   4  278.77    9.40
  -2   3   4  292.27    8.20
  -2   3   4  294.17    9.30
   1  -3  -4 1060.99   24.80
   1  -3  -4 1103.59   23.40
  -1   3   4 1119.39   25.10
  -1   3   4 1063.39   23.10
  -1   3   4 1041.30   25.00
   0  -3  -4  622.04   15.50
   0   3   4  585.84   15.60
   0   3   4  585.64   15.30
   0   3   4  579.64   13.10
  -1  -3  -4 1907.61   39.40
  -1  -3  -4 1874.01   41.40
   1   3   4 1901.41   39.40
   1   3   4 1890.01   41.20
  -2  -3  -4   63.89    4.30
   2   3   4   57.69    4.00
   2   3   4   54.69    4.40
  -3  -3  -4  168.98    7.60
   3   3   4  180.28    7.90
   3   3   4  173.48    8.20
  -4  -3  -4   52.89    6.00
   4   3   4   64.69    6.30
   4   3   4   54.59    5.90
   5   3   4  780.52   24.00
   5   3   4  802.92   24.30
   6   3   4   77.39    9.80
   6   3   4   67.29    9.80
   7   3   4   -0.40    7.70
   7   3   4   -1.10    7.00
   8  -4  -4   21.90    7.50
   8  -4  -4   10.60    7.00
   8  -4  -4    3.90    6.10
   8  -4  -4   13.60    5.10
  -8   4   4    1.40    5.70
   7  -4  -4   50.09    6.50
   7  -4  -4   44.80   10.80
   7  -4  -4   49.20    5.80
  -7   4   4   47.50    4.40
  -7   4   4   57.09    6.40
   6  -4  -4  351.26   14.70
   6  -4  -4  354.06   12.40
   6  -4  -4  334.87   12.70
  -6   4   4  334.77   11.80
  -6   4   4  340.87    9.40
   5  -4  -4  216.18    8.90
   5  -4  -4  224.88   10.20
   5  -4  -4  235.48   10.70
   5  -4  -4  217.88    9.00
  -5   4   4  221.78    8.60
  -5   4   4  211.38    8.60
  -5   4   4  219.08    6.60
   4  -4  -4  348.17   12.30
   4  -4  -4  319.57   11.20
   4  -4  -4  314.77   10.50
   4  -4  -4  323.87   10.70
  -4   4   4  330.07   10.30
  -4   4   4  324.37   10.70
   3  -4  -4  371.56   10.70
   3  -4  -4  362.76   12.20
   3  -4  -4  355.86   11.20
  -3   4   4  368.56   10.30
  -3   4   4  344.27   11.10
   2  -4  -4  280.37    9.90
   2  -4  -4  280.77    8.40
  -2   4   4  290.37   10.10
  -2   4   4  292.67    9.60
  -2   4   4  289.87    8.30
   1  -4  -4  284.27    9.70
   1  -4  -4  291.37    7.90
   1  -4  -4  290.87    8.00
  -1   4   4  288.77    9.80
  -1   4   4  287.37    7.70
   0  -4  -4   22.90    2.40
   0  -4  -4   23.30    3.40
   0   4   4   23.20    1.70
   0   4   4   21.90    2.90
   0   4   4   15.40    2.50
  -1  -4  -4   91.29    4.60
  -1  -4  -4   95.69    5.70
   1   4   4   90.99    5.40
   1   4   4   89.19    4.40
  -2  -4  -4  110.19    5.90
  -2  -4  -4  106.99    6.50
   2   4   4  111.09    6.40
   2   4   4  101.19    5.50
  -3  -4  -4    5.40    2.90
   3   4   4    2.70    2.50
   3   4   4    6.70    2.80
  -4  -4  -4   29.40    5.10
   4   4   4   34.50    2.70
   4   4   4   44.20    6.30
   4   4   4   25.80    4.50
  -5  -4  -4   -7.30    4.30
   5   4   4    2.80    4.50
   5   4   4    8.90    7.80
   6   4   4   42.60    7.80
   6   4   4   51.29    8.10
   8  -5  -4  366.86   16.20
   8  -5  -4  392.36   14.50
   8  -5  -4  380.16   19.60
  -8   5   4  383.26   12.60
  -8   5   4  449.36   25.50
   7  -5  -4   88.39    7.50
   7  -5  -4   95.79    8.60
  -7   5   4   84.79    7.00
  -7   5   4  100.09    6.10
   6  -5  -4  768.12   24.30
   6  -5  -4  829.62   22.50
   6  -5  -4  830.82   21.60
  -6   5   4  792.92   21.10
  -6   5   4  822.02   19.30
   5  -5  -4   35.80    4.30
   5  -5  -4   28.40    4.20
   5  -5  -4   25.20    4.40
   5  -5  -4   28.60    4.70
  -5   5   4   33.00    4.00
  -5   5   4   37.50    3.10
  -5   5   4   34.70    4.10
   4  -5  -4  229.58    8.90
   4  -5  -4  232.78    8.80
  -4   5   4  231.78    8.90
  -4   5   4  230.98    8.60
  -4   5   4  234.48    7.10
   3  -5  -4  949.51   22.60
   3  -5  -4  976.20   24.90
  -3   5   4  937.21   22.20
  -3   5   4  966.10   25.00
  -3   5   4  964.00   23.70
   2  -5  -4  773.12   20.20
   2  -5  -4  759.92   17.80
  -2   5   4  728.63   19.50
  -2   5   4  726.43   17.40
   1  -5  -4  110.99    4.90
   1  -5  -4  101.39    4.10
   1  -5  -4  101.89    6.00
  -1   5   4  101.29    4.00
  -1   5   4  102.69    6.00
  -1   5   4   99.69    5.80
   0  -5  -4   52.79    3.90
   0  -5  -4   51.99    4.70
   0   5   4   58.29    4.70
  -1  -5  -4 1123.29   28.30
  -1  -5  -4 1141.69   26.30
   1   5   4 1137.29   26.10
   1   5   4 1087.19   28.00
  -2  -5  -4   84.79    7.90
  -2  -5  -4   98.79    6.10
   2   5   4   82.69    6.50
   2   5   4   78.69    5.40
  -3  -5  -4    5.30    3.40
   3   5   4    8.10    3.30
   3   5   4   12.80    3.80
   3   5   4    9.10    1.80
  -4  -5  -4  100.49    9.00
   4   5   4  103.79    4.50
   4   5   4   81.59    8.60
   4   5   4  106.69    8.80
  -5  -5  -4   69.59    8.50
   5   5   4   75.29    9.70
   5   5   4   78.39   10.10
   6   5   4   48.40    9.00
   6   5   4   53.59    9.20
   8  -6  -4  216.58   13.40
   8  -6  -4  214.18   16.20
   8  -6  -4  201.48   10.50
  -8   6   4  206.68   10.30
   7  -6  -4  142.79   12.50
   7  -6  -4  139.19    8.60
   7  -6  -4  140.39    9.50
   7  -6  -4  135.39   11.50
  -7   6   4  129.19    8.00
  -7   6   4  139.69   10.10
  -7   6   4  138.79    7.60
   6  -6  -4    8.10    4.20
  -6   6   4    5.20    3.90
  -6   6   4   10.00    2.60
  -6   6   4    8.50    3.20
   5  -6  -4  282.47   10.90
  -5   6   4  292.17    9.10
  -5   6   4  290.27   10.70
  -5   6   4  304.97   11.10
   4  -6  -4    1.80    2.90
   4  -6  -4   -0.80    1.90
  -4   6   4    1.00    2.40
   3  -6  -4  510.35   13.80
  -3   6   4  503.15   16.30
  -3   6   4  500.15   15.10
  -3   6   4  499.05   13.60
  -3   6   4  502.35   12.80
   2  -6  -4  194.08    6.70
   2  -6  -4  195.08    9.00
  -2   6   4  194.98    9.00
  -2   6   4  196.18    8.40
  -2   6   4  196.48    6.80
   1  -6  -4    0.60    2.20
   1  -6  -4    1.50    2.00
   1  -6  -4    0.10    1.10
  -1   6   4    0.00    1.40
  -1   6   4   -2.50    2.10
  -1   6   4    0.30    1.80
   0  -6  -4  922.31   24.60
   0  -6  -4  906.21   22.20
   0   6   4  899.01   24.20
  -1  -6  -4   -0.20    2.40
  -1  -6  -4   -2.40    2.70
   1   6   4    1.30    1.30
   1   6   4    1.90    2.10
   1   6   4   -0.60    2.30
  -2  -6  -4    0.00    2.90
  -2  -6  -4    2.70    3.00
   2   6   4    2.30    1.60
   2   6   4    0.30    2.60
   2   6   4    4.30    3.20
  -3  -6  -4   14.20    4.50
   3   6   4   13.90    4.70
   3   6   4   10.80    4.10
   3   6   4   10.50    2.20
  -4  -6  -4    6.90    5.30
   4   6   4   -8.20    4.60
   4   6   4    0.90    2.30
   4   6   4    5.60    5.50
   5   6   4   58.89    8.40
   5   6   4   51.99    8.60
   8  -7  -4   37.10    7.60
   8  -7  -4   27.20    8.90
  -8   7   4   35.70    6.90
   7  -7  -4    6.70    7.00
   7  -7  -4   -6.10    4.10
  -7   7   4    4.10    4.10
  -7   7   4   -5.20    5.60
  -7   7   4   -2.80    3.80
   6  -7  -4   54.89    6.40
   6  -7  -4   51.99    7.20
  -6   7   4   38.50    4.80
  -6   7   4   45.10    5.50
  -6   7   4   56.49    5.50
   5  -7  -4  225.68    9.90
  -5   7   4  221.28    9.80
  -5   7   4  225.28   10.00
  -5   7   4  230.08    8.60
   4  -7  -4  762.62   22.90
   4  -7  -4  744.93   19.90
  -4   7   4  742.63   18.50
  -4   7   4  734.63   19.70
  -4   7   4  767.92   20.70
   3  -7  -4   34.70    3.70
   3  -7  -4   25.10    4.00
  -3   7   4   33.30    3.30
  -3   7   4   24.10    4.70
  -3   7   4   26.30    4.00
  -3   7   4   29.60    3.60
   2  -7  -4  186.38    8.40
   2  -7  -4  178.38    9.40
   2  -7  -4  194.98    6.80
  -2   7   4  187.68    6.70
  -2   7   4  190.08    9.00
  -2   7   4  183.88    9.40
  -2   7   4  173.58    6.90
   1  -7  -4   42.10    3.10
   1  -7  -4   49.99    5.90
   1  -7  -4   54.39    5.20
  -1   7   4   45.60    5.60
  -1   7   4   48.80    3.60
  -1   7   4   48.80    3.60
  -1   7   4   47.60    5.60
   0  -7  -4  545.95   16.30
   0   7   4  553.84   18.10
   0   7   4  572.54   14.30
  -1  -7  -4   27.40    4.30
  -1  -7  -4   30.70    7.20
   1   7   4   28.50    3.40
   1   7   4   22.60    4.20
  -2  -7  -4 1220.98   30.90
   2   7   4 1210.78   27.20
   2   7   4 1170.58   30.40
   2   7   4 1175.78   32.40
  -3  -7  -4   32.50    6.10
   3   7   4   36.30    7.40
   3   7   4   33.00    6.10
   3   7   4   29.70    4.20
   4   7   4  577.54   20.70
   4   7   4  549.35   21.70
   4   7   4  542.15   17.40
  -5  -7  -4   -3.90    9.20
   5   7   4   -1.30    3.90
   5   7   4   13.90    7.90
   5   7   4   -2.10    6.90
   7  -8  -4   42.80   10.90
   7  -8  -4   36.00    7.90
   7  -8  -4   23.80    5.90
  -7   8   4   37.60    6.80
  -7   8   4   21.80    5.60
  -7   8   4   35.40    5.30
   6  -8  -4   11.80    5.70
   6  -8  -4    9.60    4.60
  -6   8   4    6.20    3.90
  -6   8   4   -1.10    4.80
   5  -8  -4  283.07   11.40
   5  -8  -4  247.88   13.70
  -5   8   4  279.47   11.90
  -5   8   4  276.77   11.70
   4  -8  -4  348.97   12.00
   4  -8  -4  348.47   17.40
  -4   8   4  341.27   12.10
  -4   8   4  345.17   14.80
  -4   8   4  320.17   12.70
  -4   8   4  357.56   11.50
   3  -8  -4   19.50    3.20
  -3   8   4   15.30    4.00
  -3   8   4   21.50    5.00
  -3   8   4   14.20    3.30
  -3   8   4   20.20    4.10
   2  -8  -4   17.20    3.90
   2  -8  -4   19.20    2.70
  -2   8   4   12.60    2.90
  -2   8   4   23.50    5.20
  -2   8   4   22.00    4.60
   1  -8  -4   55.59    3.80
   1  -8  -4   50.89    6.50
  -1   8   4   57.99    6.90
  -1   8   4   61.49    4.60
  -1   8   4   61.09    4.30
  -1   8   4   60.29    6.70
   0  -8  -4  122.19    8.40
   0   8   4  120.89    6.10
   0   8   4  112.89    8.70
  -1  -8  -4  100.39    8.60
   1   8   4   99.59   10.30
   1   8   4   92.59    5.80
  -2  -8  -4  156.28   11.10
   2   8   4  165.78    7.70
   2   8   4  176.58   11.80
   2   8   4  147.49   10.50
  -3  -8  -4   16.80    6.70
   3   8   4    5.30    5.40
   3   8   4   10.10    5.70
   3   8   4    5.10    3.30
  -4  -8  -4    1.60    8.80
   4   8   4    7.90    6.60
   4   8   4   24.40    4.70
   4   8   4   25.90    7.90
   7  -9  -4   93.19   10.60
  -7   9   4  115.79    9.50
  -7   9   4  107.79   10.90
   6  -9  -4   24.60    8.10
   6  -9  -4   35.50    5.40
  -6   9   4   18.60    4.90
  -6   9   4   19.90    5.20
  -6   9   4   24.00    6.50
   5  -9  -4   93.19   11.20
  -5   9   4   95.49    8.70
  -5   9   4  114.19    9.40
  -5   9   4  112.19    8.10
   4  -9  -4   44.90    5.10
   4  -9  -4   44.60    7.00
  -4   9   4   39.90    7.30
  -4   9   4   47.50    6.20
  -4   9   4   56.89    6.10
   3  -9  -4   22.00    3.50
   3  -9  -4   17.90    5.80
   3  -9  -4   22.00    5.70
  -3   9   4   27.30    5.70
  -3   9   4   22.20    5.50
   2  -9  -4   14.30    2.70
   2  -9  -4   29.80    6.00
  -2   9   4   15.40    8.20
  -2   9   4   22.70    4.80
  -2   9   4   18.90    3.30
   1  -9  -4  226.48   11.70
  -1   9   4  213.18    9.00
  -1   9   4  204.68   12.50
  -1   9   4  222.88   11.50
   0  -9  -4  662.53   20.80
   0   9   4  650.43   18.10
  -1  -9  -4  112.79   10.80
   1   9   4  117.29   10.60
   1   9   4  115.39    7.50
  -2  -9  -4  -10.50    6.40
   2   9   4    2.50    3.70
   2   9   4   -0.60    5.30
  -3  -9  -4    8.40    8.10
   3   9   4    2.80    6.70
   3   9   4    4.40    4.80
   3   9   4    1.80    7.10
   6 -10  -4  170.68   11.40
  -6  10   4  158.88   11.80
  -6  10   4  165.48   11.90
  -6  10   4  155.58   13.60
   5 -10  -4  106.19    9.30
   5 -10  -4  115.19   13.70
  -5  10   4  108.59   10.50
  -5  10   4  118.39   10.30
  -5  10   4  121.99   10.10
   4 -10  -4    3.70    3.50
   4 -10  -4    6.80    6.30
   4 -10  -4   16.60    6.40
  -4  10   4   -1.70    3.90
  -4  10   4   -4.00    4.70
  -4  10   4   -3.30    4.80
  -4  10   4    2.20    6.20
   3 -10  -4  160.88    8.30
   3 -10  -4  168.58   12.40
   3 -10  -4  179.18   13.30
  -3  10   4  131.49    9.10
  -3  10   4  195.38    9.70
  -3  10   4  178.58   11.50
  -3  10   4  178.38   12.50
   2 -10  -4   66.49    5.40
   2 -10  -4   75.49    9.80
   2 -10  -4   62.39    7.70
  -2  10   4   65.79    8.80
  -2  10   4   65.59    7.30
  -2  10   4   77.69    9.40
   1 -10  -4   62.49    7.90
   1 -10  -4   44.10    7.00
  -1  10   4   52.49    7.00
  -1  10   4   53.69    5.80
  -1  10   4   75.79   10.20
   0 -10  -4  129.09   12.40
   0 -10  -4  135.59   13.50
   0  10   4  102.09   11.50
   0  10   4  131.89    8.90
  -1 -10  -4    6.30    6.80
  -1 -10  -4   18.70    8.20
   1  10   4    9.70    4.70
   1  10   4    4.30    6.20
  -2 -10  -4   17.40    8.90
   2  10   4   23.20    6.10
   2  10   4   23.70    8.40
   5 -11  -4  207.88   11.70
  -5  11   4  181.88   13.50
  -5  11   4  176.08   14.00
   4 -11  -4   -0.70    8.00
   4 -11  -4   13.30    6.10
  -4  11   4   13.10    6.00
  -4  11   4   21.60    6.80
  -4  11   4   10.20    7.70
   3 -11  -4  117.69    8.20
   3 -11  -4  121.29   15.30
  -3  11   4  132.09   13.30
  -3  11   4  160.18   12.90
   2 -11  -4   12.90    9.40
   2 -11  -4    6.40    3.50
  -2  11   4    7.40    6.00
  -2  11   4   15.10    6.80
  -2  11   4   14.60    6.60
  -1  11   4   21.00    8.40
  -1  11   4    3.20    6.20
  -1  11   4   -1.80    5.10
   0 -11  -4    1.80   10.30
   0  11   4    4.70    5.90
   0  11   4    9.70    7.80
   0  11  -5  161.88   16.00
   0  11  -5  136.29   12.60
   0 -11   5  147.99    8.40
   0 -11   5  143.89   11.60
  -1  11  -5   20.80    8.10
  -1  11  -5   22.80    6.20
   1 -11   5   20.80    4.60
   1 -11   5   16.60    5.20
  -2  11  -5   84.19    9.80
   2 -11   5   87.19    9.50
   2 -11   5  100.29   10.90
   2 -11   5   87.29    7.30
  -3  11  -5   71.09    9.60
  -3  11  -5   91.19   10.70
   3 -11   5   66.39    7.00
   3 -11   5   79.89    8.50
   3 -11   5   71.79    8.40
  -4  11  -5   37.40    6.20
   4 -11   5   38.20    7.10
   4 -11   5   32.60    5.00
   4 -11   5   31.30    6.70
   2  10  -5  141.49   14.70
   2  10  -5  133.29   13.40
  -2 -10   5  151.58    8.20
   1  10  -5   27.50    8.90
   1  10  -5   25.50    8.10
  -1 -10   5   17.90    3.80
  -1 -10   5   18.70    5.00
   0  10  -5   42.50    7.80
   0  10  -5   25.20    7.00
   0  10  -5   38.80    6.40
   0 -10   5   38.60    5.40
   0 -10   5   25.80    4.30
   0 -10   5   16.80    9.40
  -1  10  -5   -5.60    4.20
  -1  10  -5   -2.60    6.10
   1 -10   5    3.40    3.80
   1 -10   5    8.90    7.00
   1 -10   5   -3.00    3.10
  -2  10  -5   55.39    8.80
  -2  10  -5   53.89    8.60
  -2  10  -5   49.60    6.60
   2 -10   5   48.70    6.00
   2 -10   5   65.69    8.50
   2 -10   5   53.09   10.60
   2 -10   5   29.10    8.10
  -3  10  -5    0.00    4.20
  -3  10  -5   -5.30    6.30
  -3  10  -5    0.90    4.50
   3 -10   5   18.60    8.60
   3 -10   5   -0.20    4.90
   3 -10   5    1.40    3.30
   3 -10   5   -0.20    4.30
  -4  10  -5   42.50    7.90
   4 -10   5   35.50    5.60
   4 -10   5   41.80    8.50
   4 -10   5   43.20    5.50
   4 -10   5   31.40    6.20
  -5  10  -5   -8.70    7.60
   5 -10   5   -7.60    3.20
   5 -10   5   -9.40    4.80
   5 -10   5    2.80    5.50
   3   9  -5   33.30    7.10
   3   9  -5    7.60    7.20
   3   9  -5   25.80    7.40
  -3  -9   5   32.30    6.30
  -3  -9   5   27.90    3.90
   2   9  -5  167.68   13.50
   2   9  -5  132.99   16.20
   2   9  -5  140.39   12.00
  -2  -9   5  142.69   15.80
  -2  -9   5  146.59    7.60
   1   9  -5    0.10    4.70
   1   9  -5    1.30    5.10
   1   9  -5   -2.20    5.10
  -1  -9   5    7.90    2.90
  -1  -9   5    3.80    5.80
   0   9  -5   88.29    9.60
   0   9  -5   94.19    8.00
   0  -9   5   82.09    7.20
   0  -9   5  104.19    6.60
  -1   9  -5 1190.38   31.20
  -1   9  -5 1172.18   29.70
  -1   9  -5 1220.68   32.50
   1  -9   5 1216.38   29.20
   1  -9   5 1167.78   29.80
  -2   9  -5  231.18   12.30
  -2   9  -5  224.18   10.20
   2  -9   5  248.18   10.00
   2  -9   5  235.68   10.60
   2  -9   5  246.98   10.90
  -3   9  -5   -2.40    3.10
  -3   9  -5    5.90    3.40
   3  -9   5   -1.30    4.00
   3  -9   5   -3.70    2.60
   3  -9   5    2.60    3.70
  -4   9  -5   -2.00    5.40
   4  -9   5    5.30    3.20
   4  -9   5    9.20    4.20
   4  -9   5    5.60    3.90
  -5   9  -5  188.08   12.90
   5  -9   5  196.78    9.20
   5  -9   5  191.08   11.30
   5  -9   5  187.38   10.80
  -6   9  -5   15.30    7.30
   6  -9   5   -1.10    5.20
   6  -9   5    2.40    3.30
   4   8  -5   14.40    7.20
   4   8  -5   19.50    6.60
   4   8  -5   34.20    9.40
  -4  -8   5   18.30    5.40
  -4  -8   5    9.40    2.80
   3   8  -5   -2.80    6.60
   3   8  -5   -2.70    6.30
   3   8  -5    0.00    6.20
   3   8  -5    8.70    5.60
  -3  -8   5    0.40    7.40
  -3  -8   5    9.70    2.90
  -3  -8   5   -1.20    4.30
   2   8  -5   18.40    5.70
   2   8  -5   22.20    4.90
   2   8  -5   18.00    5.40
   2   8  -5   28.80    6.70
  -2  -8   5   17.90    2.90
   1   8  -5  191.58   12.50
   1   8  -5  152.58    9.00
   1   8  -5  167.78   10.30
  -1  -8   5  160.98    7.50
   0   8  -5   21.20    4.00
   0   8  -5   26.40    5.30
   0   8  -5   25.70    4.70
   0  -8   5   28.00    3.80
  -1   8  -5   34.40    8.40
  -1   8  -5   34.00    5.00
  -1   8  -5   35.10    4.40
   1  -8   5   36.00    4.10
   1  -8   5   32.50    4.30
   1  -8   5   41.50    5.00
  -2   8  -5  207.58    8.60
  -2   8  -5  211.88    9.30
   2  -8   5  216.08    9.20
   2  -8   5  212.88    9.10
   2  -8   5  224.78    9.70
  -3   8  -5    9.50    3.00
   3  -8   5   11.90    2.80
   3  -8   5   12.50    4.00
   3  -8   5   11.90    3.50
   4  -8   5  138.69    7.90
   4  -8   5  142.49    7.80
   5  -8   5   49.50    5.30
   5  -8   5   61.19    7.20
   5  -8   5   47.10    5.60
  -6   8  -5    0.40    5.80
   6  -8   5    4.20    4.80
   6  -8   5    6.20    3.20
   6  -8   5    6.10    4.50
  -7   8  -5   17.60    7.60
   7  -8   5    5.50    3.40
   7  -8   5   17.40    6.20
   7  -8   5    9.30    5.40
   5   7  -5    5.40    8.00
   5   7  -5   13.90    8.70
  -5  -7   5    0.50    5.30
   4   7  -5   -2.30    5.80
   4   7  -5   -1.90    4.90
   4   7  -5   -2.00    7.20
   4   7  -5   -6.20    5.40
  -4  -7   5    0.30    4.30
  -4  -7   5   -0.30    2.20
  -4  -7   5   -8.00    7.10
   3   7  -5    0.90    4.40
   3   7  -5   14.30    5.40
   3   7  -5    5.10    5.20
   3   7  -5    3.10    4.30
  -3  -7   5    2.50    2.30
  -3  -7   5   -2.90    4.50
   2   7  -5   36.60    5.50
   2   7  -5   20.30    4.90
   2   7  -5   18.40    5.40
  -2  -7   5   26.20    3.40
   1   7  -5   16.20    4.50
   1   7  -5   25.50    4.90
   1   7  -5   16.00    3.50
  -1  -7   5   16.60    2.90
  -1  -7   5   27.20    5.70
   0   7  -5    9.30    2.60
   0   7  -5    8.10    3.10
   0  -7   5    5.70    4.30
   0  -7   5    8.90    2.50
  -1   7  -5   68.69    6.00
  -1   7  -5   83.39    5.00
  -1   7  -5   78.39    6.50
   1  -7   5   75.39    5.40
   1  -7   5   69.09    7.30
   1  -7   5   81.89    5.40
  -2   7  -5 1290.77   32.10
  -2   7  -5 1279.27   29.00
  -2   7  -5 1250.57   29.50
   2  -7   5 1224.48   30.10
   2  -7   5 1286.27   29.20
   2  -7   5 1292.47   33.50
   2  -7   5 1255.17   30.70
  -3   7  -5    3.80    3.00
  -3   7  -5   10.60    2.70
   3  -7   5    5.70    2.70
   3  -7   5    8.20    3.20
   3  -7   5    5.20    2.50
  -4   7  -5    3.30    3.70
   4  -7   5    5.60    2.50
   4  -7   5    7.70    2.90
   4  -7   5    8.60    3.00
  -5   7  -5  399.86   15.00
   5  -7   5  396.16   13.10
   5  -7   5  384.66   12.40
   5  -7   5  367.66   14.30
  -6   7  -5  159.28   11.10
   6  -7   5  158.68    9.70
   6  -7   5  157.08    7.60
   6  -7   5  131.89   15.20
   7  -7   5   -3.90    5.50
   7  -7   5    0.60    3.00
   7  -7   5    8.00    5.50
   5   6  -5   40.20    7.60
   5   6  -5   47.70    8.80
   5   6  -5   44.20    8.50
  -5  -6   5   43.60    3.70
  -5  -6   5   49.60    5.90
  -5  -6   5   29.20    8.70
   4   6  -5   89.89    9.50
   4   6  -5   92.19    7.90
   4   6  -5   82.09   10.50
  -4  -6   5   70.19    4.80
  -4  -6   5   69.09    9.60
  -4  -6   5   75.89    7.00
   3   6  -5  443.76   16.00
   3   6  -5  462.95   15.10
   3   6  -5  458.75   18.00
  -3  -6   5  449.56   12.90
  -3  -6   5  472.95   22.10
  -3  -6   5  458.85   14.20
   2   6  -5   25.50    5.50
   2   6  -5   31.80    4.70
   2   6  -5   21.50    3.90
   2   6  -5   25.90    4.10
  -2  -6   5   17.30    2.90
  -2  -6   5   21.70    5.30
   1   6  -5   31.50    5.00
   1   6  -5   35.50    4.80
   1   6  -5   31.70    4.00
   1   6  -5   35.20    5.20
  -1  -6   5   31.80    5.70
  -1  -6   5   35.20    3.80
   0   6  -5   44.30    5.20
   0   6  -5   38.80    3.80
   0   6  -5   52.19    5.40
   0  -6   5   45.80    4.30
  -1   6  -5  299.47    8.90
  -1   6  -5  286.17   10.20
  -1   6  -5  270.97   12.50
   1  -6   5  291.77    9.10
   1  -6   5  283.47   10.00
   1  -6   5  310.97   12.40
  -2   6  -5  679.43   17.30
  -2   6  -5  691.43   16.40
  -2   6  -5  619.84   21.50
   2  -6   5  701.13   16.70
   2  -6   5  683.43   18.50
   2  -6   5  692.13   18.30
  -3   6  -5  150.98    8.30
   3  -6   5  159.98    6.40
   3  -6   5  149.88    7.10
   3  -6   5  147.59    7.50
  -4   6  -5  448.96   15.30
   4  -6   5  469.95   13.90
   4  -6   5  454.45   14.70
   4  -6   5  477.65   13.30
  -5   6  -5    8.40    3.70
   5  -6   5   12.40    3.40
   5  -6   5   12.60    3.30
   5  -6   5    8.90    2.90
  -6   6  -5    5.30    4.40
   6  -6   5    8.60    4.10
   6  -6   5    9.80    3.60
   6  -6   5    8.20    2.70
  -7   6  -5   66.39    7.90
   7  -6   5   64.89    5.40
   7  -6   5   68.79    9.20
   7  -6   5   65.39    7.80
   6   5  -5   -2.40    7.50
   6   5  -5   -8.50    6.40
   6   5  -5   -6.10    9.40
  -6  -5   5    6.40    4.90
   5   5  -5    8.90    6.40
   5   5  -5   -0.60    5.30
   5   5  -5    8.20    5.40
  -5  -5   5    4.70    4.00
  -5  -5   5    6.30    1.80
  -5  -5   5   16.70    6.70
   4   5  -5  207.98   11.10
   4   5  -5  206.08    9.00
   4   5  -5  182.58   11.80
  -4  -5   5  193.78    7.20
  -4  -5   5  196.28   12.30
  -4  -5   5  177.58   10.20
   3   5  -5   18.40    4.40
   3   5  -5   23.30    4.20
   3   5  -5   26.10    4.00
  -3  -5   5   21.00    2.80
  -3  -5   5   29.50    5.90
  -3  -5   5   23.70    3.60
   2   5  -5   62.29    6.60
   2   5  -5   63.99    5.70
   2   5  -5   71.29    5.40
   2   5  -5   84.69    6.70
  -2  -5   5   64.39    6.80
  -2  -5   5   62.99    4.50
   1   5  -5   23.70    3.70
   1   5  -5   33.90    5.00
   1   5  -5   20.40    3.30
   1   5  -5   19.40    3.00
  -1  -5   5   20.80    3.80
  -1  -5   5   26.80    3.30
   0   5  -5  411.36   12.90
   0   5  -5  392.56   12.50
   0   5  -5  402.96   10.80
   0  -5   5  380.56   13.60
   0  -5   5  387.96   12.10
  -1   5  -5  188.98    8.30
  -1   5  -5  180.48    6.00
  -1   5  -5  196.28    7.60
   1  -5   5  177.28    7.50
   1  -5   5  202.78    9.00
   1  -5   5  194.48    6.20
  -2   5  -5  141.79    7.10
  -2   5  -5  135.99    5.70
   2  -5   5  132.79    6.50
   2  -5   5  142.19    5.10
  -3   5  -5  343.17   11.90
   3  -5   5  348.47    9.50
   3  -5   5  323.77   10.90
   3  -5   5  334.37   11.30
  -4   5  -5   -0.60    2.50
   4  -5   5    4.20    2.50
   4  -5   5    4.80    2.00
   4  -5   5    1.00    2.00
  -5   5  -5  109.29    8.60
   5  -5   5  114.59    6.00
   5  -5   5  105.79    6.50
   5  -5   5  104.29    6.70
  -6   5  -5   30.90    5.80
   6  -5   5   25.60    3.30
   6  -5   5   26.30    4.90
  -7   5  -5  178.08   11.10
   7  -5   5  174.08   11.00
   7  -5   5  165.88    7.00
   7  -5   5  180.18   10.30
   8  -5   5    5.50    5.30
   8  -5   5   -5.50    8.20
   8  -5   5    9.30    7.50
   6   4  -5  377.96   18.10
   6   4  -5  401.36   19.80
  -6  -4   5  367.66   19.90
  -6  -4   5  377.36   13.50
   5   4  -5  613.04   21.00
   5   4  -5  621.24   22.40
  -5  -4   5  601.64   14.50
  -5  -4   5  597.04   17.30
   4   4  -5   90.69    8.50
   4   4  -5   81.19    7.90
  -4  -4   5   86.69    8.40
  -4  -4   5   83.19    4.70
  -4  -4   5   81.99    6.00
   3   4  -5  909.51   23.00
   3   4  -5  928.51   25.30
   3   4  -5  912.31   26.00
  -3  -4   5  960.50   23.00
  -3  -4   5  961.20   26.60
  -3  -4   5  926.21   22.10
   2   4  -5   28.30    3.60
   2   4  -5   30.50    4.00
   2   4  -5   28.20    4.40
   2   4  -5   24.50    3.60
  -2  -4   5   28.20    3.20
  -2  -4   5   39.00    5.30
   1   4  -5 2718.83   57.59
   1   4  -5 2655.63   55.39
   1   4  -5 2631.04   56.79
   1   4  -5 2618.14   58.09
  -1  -4   5 2667.83   56.29
  -1  -4   5 2698.03   58.49
   0   4  -5 1517.15   32.00
   0   4  -5 1571.04   34.90
   0   4  -5 1515.55   34.30
   0  -4   5 1521.05   35.50
   0  -4   5 1485.95   34.00
  -1   4  -5  311.47   10.50
  -1   4  -5  312.97    9.70
   1  -4   5  316.67   11.00
   1  -4   5  315.27   10.10
  -2   4  -5  242.48    7.60
  -2   4  -5  239.38    9.00
   2  -4   5  234.58    8.50
  -3   4  -5  481.45   14.30
   3  -4   5  464.95   13.50
   3  -4   5  468.45   13.80
   3  -4   5  467.75   11.70
  -4   4  -5   76.59    5.70
   4  -4   5   85.59    4.90
   4  -4   5   80.09    5.40
   4  -4   5   76.09    4.90
  -5   4  -5  511.65   15.30
   5  -4   5  487.45   15.10
   5  -4   5  495.85   14.70
   5  -4   5  496.05   13.90
  -6   4  -5   20.60    4.20
   6  -4   5   13.10    3.60
   6  -4   5   10.10    2.60
   7  -4   5   54.79    4.30
   7  -4   5   76.29    7.40
   7  -4   5   60.59    8.80
   8  -4   5    5.70    5.50
   8  -4   5   19.20    8.70
   7   3  -5   43.10    9.50
   7   3  -5   56.79   10.80
  -7  -3   5   30.70    5.90
   6   3  -5  145.19   12.00
   6   3  -5  152.38   12.60
  -6  -3   5  135.79   13.00
  -6  -3   5  146.39    8.60
   5   3  -5  268.87   12.60
   5   3  -5  239.48   13.10
  -5  -3   5  239.48    9.60
  -5  -3   5  210.98   12.80
   4   3  -5   12.90    3.70
   4   3  -5    6.40    3.50
  -4  -3   5    5.30    2.50
  -4  -3   5   12.70    2.20
  -4  -3   5   10.90    3.70
   3   3  -5  229.18   10.40
   3   3  -5  237.68   10.20
  -3  -3   5  239.58    8.70
  -3  -3   5  243.28   10.80
  -3  -3   5  235.38    7.90
   2   3  -5  160.48    7.80
   2   3  -5  175.88    7.90
   2   3  -5  180.28    7.20
  -2  -3   5  170.88    8.40
  -2  -3   5  171.88    6.60
   1   3  -5  420.46   12.50
   1   3  -5  410.76   12.90
   1   3  -5  419.16   11.10
   1   3  -5  432.06   12.90
  -1  -3   5  436.76   13.20
  -1  -3   5  422.76   12.60
  -1  -3   5  435.36   12.20
   0   3  -5   11.20    2.20
   0   3  -5   12.10    2.30
   0  -3   5    7.00    1.70
   0  -3   5   12.30    2.10
   0  -3   5   11.60    2.30
  -1   3  -5 1008.50   23.40
  -1   3  -5 1037.90   24.60
   1  -3   5 1024.30   24.50
   1  -3   5 1023.30   24.20
   1  -3   5 1029.80   23.30
  -2   3  -5 1091.19   26.40
  -2   3  -5 1152.78   24.60
   2  -3   5 1122.49   26.20
   2  -3   5 1113.09   24.40
  -3   3  -5  568.54   15.80
   3  -3   5  571.94   13.70
   3  -3   5  589.04   15.70
   3  -3   5  576.34   15.30
  -4   3  -5   49.80    4.80
   4  -3   5   59.19    4.70
   4  -3   5   60.99    4.20
  -5   3  -5    5.80    2.50
   5  -3   5    3.10    1.90
   6  -3   5   80.99    6.40
   6  -3   5   78.59    4.70
   6  -3   5   86.89    8.70
   7  -3   5   19.50    4.10
   7  -3   5   18.30    6.20
   7  -3   5   12.60    2.30
   8  -3   5    9.00    7.80
   8  -3   5   10.50    5.60
   7   2  -5  134.39   13.90
   7   2  -5  111.29   13.00
  -7  -2   5  118.09   14.60
  -7  -2   5  126.99    9.20
   6   2  -5   84.19   10.20
   6   2  -5   70.69    8.60
  -6  -2   5   70.79    6.70
  -6  -2   5   64.39    8.80
   5   2  -5   59.89    7.20
   5   2  -5   58.09    7.80
  -5  -2   5   53.69    6.90
  -5  -2   5   58.19    5.40
   4   2  -5  532.25   20.20
   4   2  -5  640.84   19.50
  -4  -2   5  583.94   21.70
  -4  -2   5  616.44   16.30
  -4  -2   5  616.54   15.10
   3   2  -5 1118.99   27.70
   3   2  -5 1100.09   28.00
  -3  -2   5 1104.79   25.90
  -3  -2   5 1123.29   25.30
  -3  -2   5 1092.69   28.00
   2   2  -5   36.10    4.00
   2   2  -5   42.70    4.00
  -2  -2   5   41.40    3.90
  -2  -2   5   33.80    3.00
  -2  -2   5   37.60    4.20
   1   2  -5  645.54   16.40
   1   2  -5  630.24   16.50
   1   2  -5  630.44   16.70
  -1  -2   5  632.04   16.20
  -1  -2   5  646.44   16.70
  -1  -2   5  648.54   16.80
   0   2  -5 2508.25   53.39
   0   2  -5 2529.95   53.09
   0  -2   5 2544.65   52.99
   0  -2   5 2533.55   53.29
   0  -2   5 2538.95   52.99
  -1   2  -5   28.70    3.20
  -1   2  -5   31.30    2.90
   1  -2   5   25.20    2.60
   1  -2   5   31.70    2.90
  -2   2  -5    1.10    1.30
  -2   2  -5    1.00    1.40
   2  -2   5    1.70    1.10
   2  -2   5   -0.60    1.20
  -3   2  -5 5241.98  108.19
   3  -2   5 5367.06  106.19
   3  -2   5 5402.96  108.09
   3  -2   5 5389.56  108.09
   4  -2   5 3027.40   62.19
   4  -2   5 2950.10   62.59
   5  -2   5  666.93   20.30
   5  -2   5  681.63   16.80
   5  -2   5  653.83   17.80
   6  -2   5    6.80    4.60
   6  -2   5   -1.20    2.50
   6  -2   5    2.40    1.90
   7  -2   5    6.80    3.80
   7  -2   5   -3.10    6.10
   8  -2   5   44.20    6.40
   8  -2   5   38.50   10.00
   7   1  -5    6.50    5.90
   7   1  -5    5.90    6.80
  -7  -1   5    1.10    3.90
   6   1  -5    9.70    5.00
   6   1  -5   -1.10    4.80
  -6  -1   5   10.10    4.80
  -6  -1   5   10.20    3.50
   5   1  -5  314.77   13.80
   5   1  -5  320.27   12.80
  -5  -1   5  311.77    9.20
  -5  -1   5  317.37   13.80
  -5  -1   5  343.67   11.20
   4   1  -5   10.40    3.20
   4   1  -5    8.50    2.80
  -4  -1   5   11.30    3.60
  -4  -1   5    5.70    1.80
  -4  -1   5    8.60    2.30
  -4  -1   5    6.70    2.70
   3   1  -5   21.90    3.40
   3   1  -5   24.30    3.60
  -3  -1   5   21.60    2.90
  -3  -1   5   24.90    3.60
  -3  -1   5   18.60    2.90
  -3  -1   5   23.50    2.80
   2   1  -5   64.79    4.20
   2   1  -5   61.49    4.50
  -2  -1   5   64.59    3.90
  -2  -1   5   57.89    3.70
  -2  -1   5   60.89    4.40
  -2  -1   5   57.09    4.10
   1   1  -5   75.69    4.60
   1   1  -5   74.79    3.90
  -1  -1   5   78.99    4.20
  -1  -1   5   77.89    4.20
  -1  -1   5   69.99    4.20
   0   1  -5    9.40    1.90
   0  -1   5   10.70    1.70
   0  -1   5   13.10    2.10
   0  -1   5   13.60    1.80
  -1   1  -5 1222.98   27.10
   1  -1   5 1240.58   27.90
   1  -1   5 1227.38   27.20
  -2   1  -5  842.02   19.50
   2  -1   5  853.61   20.60
   2  -1   5  870.01   18.70
   2  -1   5  858.51   19.70
   3  -1   5    0.40    1.40
   3  -1   5    2.40    1.50
   3  -1   5    1.60    1.40
   4  -1   5  340.57   12.00
   4  -1   5  329.77    9.60
   4  -1   5  327.57   10.00
   4  -1   5  345.97   10.40
   5  -1   5   14.50    2.50
   5  -1   5   14.90    4.10
   5  -1   5   12.00    2.60
   5  -1   5   10.90    2.20
   6  -1   5   22.00    5.30
   6  -1   5   17.40    3.50
   6  -1   5   23.50    3.50
   7  -1   5    3.00    3.50
   7  -1   5   -4.20    5.90
   8  -1   5  324.87   13.40
   8  -1   5  283.37   19.00
   8   0  -5   55.49    9.20
   8   0  -5   69.39   10.50
  -8   0   5   61.69    7.90
   7   0  -5   54.49    7.50
   7   0  -5   67.09    9.50
   6   0  -5    0.30    4.10
   6   0  -5    1.30    3.90
  -6   0   5   -2.30    2.80
   5   0  -5   34.70    5.20
   5   0  -5   39.50    7.40
  -5   0   5   23.90    4.60
  -5   0   5   27.20    3.40
  -5   0   5   36.60    4.40
   4   0  -5  796.82   21.90
   4   0  -5  795.72   21.50
  -4   0   5  797.22   19.20
  -4   0   5  784.82   20.00
  -4   0   5  826.92   22.10
  -4   0   5  808.72   21.40
   3   0  -5  469.85   14.10
   3   0  -5  478.35   14.00
  -3   0   5  478.55   14.00
  -3   0   5  460.35   12.70
  -3   0   5  476.55   13.10
  -3   0   5  502.15   14.20
   2   0  -5    0.70    1.70
   2   0  -5   -1.90    1.20
  -2   0   5    1.20    1.40
  -2   0   5    1.10    1.60
  -2   0   5    0.00    1.50
   1   0  -5 1909.31   38.80
   1   0  -5 1854.31   40.50
   1   0  -5 1850.71   38.60
  -1   0   5 1897.61   38.80
  -1   0   5 1816.62   40.30
   0   0  -5 1991.50   41.90
   0   0  -5 1914.21   39.50
   0   0   5 1938.81   41.70
   0   0   5 1971.30   39.60
   0   0   5 1959.90   39.60
  -1   0  -5  206.98    7.10
  -1   0  -5  213.38    5.90
   1   0   5  214.98    5.80
   1   0   5  213.78    7.40
   1   0   5  207.88    7.10
   2   0   5   99.89    4.90
   2   0   5   98.19    4.70
   2   0   5  102.09    4.20
   3   0   5 4195.58   84.79
   3   0   5 4206.78   84.59
   3   0   5 4243.18   85.39
   3   0   5 4028.70   83.79
   3   0   5 4084.89   84.29
   4   0   5   17.20    3.50
   4   0   5   23.70    3.30
   4   0   5   22.20    2.70
   4   0   5   16.30    2.40
   4   0   5   22.40    3.00
   5   0   5  486.15   13.10
   5   0   5  488.75   17.00
   5   0   5  519.65   14.30
   5   0   5  516.15   13.80
   6   0   5  348.57   15.20
   6   0   5  337.77   11.00
   6   0   5  325.97   11.30
   7   0   5  130.19    8.30
   7   0   5  130.29   12.80
   7   0   5  125.99    7.70
   8   0   5   43.10    6.00
   8   0   5   29.70   10.00
   8   0   5   30.60    8.10
   8   0   5   34.80    8.40
   8  -1  -5   17.10    8.30
   8  -1  -5   13.40    6.80
  -8   1   5   20.50    6.70
   7  -1  -5   45.00    7.80
   7  -1  -5   39.60    6.10
   7  -1  -5   54.69    6.80
   6  -1  -5  104.89    9.00
   6  -1  -5  100.09    7.10
   6  -1  -5   87.39    8.00
  -6   1   5   89.29    6.70
   5  -1  -5  225.98   10.80
   5  -1  -5  269.97   10.80
   5  -1  -5  228.38    9.60
  -5   1   5  235.78    9.00
  -5   1   5  247.08   10.10
   4  -1  -5  449.16   14.40
   4  -1  -5  470.35   14.70
   4  -1  -5  452.75   13.70
  -4   1   5  498.15   14.50
  -4   1   5  471.65   13.40
   3  -1  -5  116.59    5.70
   3  -1  -5  120.09    6.10
  -3   1   5  120.39    6.00
  -3   1   5  118.79    5.40
  -3   1   5  125.19    6.00
   2  -1  -5 1086.69   24.60
   2  -1  -5 1019.40   25.10
   2  -1  -5 1087.89   23.80
  -2   1   5 1090.79   25.30
  -2   1   5 1060.89   23.70
  -2   1   5 1043.40   24.10
   1  -1  -5  197.68    7.40
   1  -1  -5  193.48    6.30
  -1   1   5  188.58    7.10
  -1   1   5  197.18    6.50
   0  -1  -5   53.29    3.60
   0  -1  -5   51.19    2.90
   0   1   5   50.79    2.90
   0   1   5   52.09    3.60
  -1  -1  -5  611.44   14.70
   1   1   5  612.74   14.60
   1   1   5  612.44   15.70
   2   1   5  362.86   10.80
   2   1   5  360.36   10.30
   2   1   5  346.47    9.90
   3   1   5  178.88    7.50
   3   1   5  189.58    7.70
   3   1   5  184.88    6.90
   3   1   5  190.78    7.30
   3   1   5  184.28    6.20
   4   1   5  131.79    5.20
   4   1   5  127.29    7.10
   4   1   5  128.69    7.30
   4   1   5  141.59    6.00
   5   1   5    4.80    3.60
   5   1   5   11.20    3.80
   5   1   5   10.80    2.40
   5   1   5    7.10    2.10
   6   1   5  123.49    9.50
   6   1   5  122.59    6.30
   6   1   5  144.09   10.40
   7   1   5   64.89    9.40
   7   1   5   58.79    6.30
   7   1   5   45.50    7.60
   8  -2  -5    4.00    6.20
   8  -2  -5   -8.80    5.40
   8  -2  -5    7.60    7.10
  -8   2   5  -15.40    5.50
   7  -2  -5  221.78   12.20
   7  -2  -5  235.38   11.60
   7  -2  -5  227.18   13.70
  -7   2   5  225.58   10.80
   6  -2  -5  224.98   10.30
   6  -2  -5  226.88   12.00
  -6   2   5  228.78   10.20
  -6   2   5  213.08    9.30
   5  -2  -5   95.09    6.70
   5  -2  -5   83.59    6.60
   5  -2  -5   83.09    6.00
  -5   2   5   89.59    6.10
  -5   2   5   74.29    5.30
   4  -2  -5    0.50    1.90
   4  -2  -5    0.00    2.10
   4  -2  -5    3.30    2.30
   4  -2  -5    1.00    2.00
  -4   2   5   -0.80    1.60
  -4   2   5    0.00    1.70
   3  -2  -5  990.90   24.60
   3  -2  -5  973.90   23.70
   3  -2  -5 1014.90   23.70
   3  -2  -5 1028.90   24.60
  -3   2   5  997.30   24.40
  -3   2   5 1005.20   23.30
   2  -2  -5   50.99    3.00
   2  -2  -5   55.99    3.90
   2  -2  -5   55.39    4.20
  -2   2   5   53.29    3.40
  -2   2   5   51.89    3.90
   1  -2  -5 1264.17   28.20
  -1   2   5 1263.87   28.30
  -1   2   5 1261.17   27.40
  -1   2   5 1273.27   29.00
   0  -2  -5  102.79    4.70
   0  -2  -5  103.49    5.20
   0   2   5  103.29    5.20
   0   2   5  102.29    4.60
  -1  -2  -5  328.67   10.00
   1   2   5  334.87   10.60
   1   2   5  338.57   10.00
   2   2   5 2881.31   57.99
   2   2   5 2816.02   59.49
   2   2   5 2728.63   59.19
   3   2   5    9.70    1.70
   3   2   5    8.10    2.40
   3   2   5   13.10    2.60
   4   2   5   -0.60    2.00
   4   2   5    2.10    2.70
   4   2   5   -0.10    1.40
   4   2   5    2.00    2.90
   5   2   5  433.06   15.90
   5   2   5  430.46   12.00
   5   2   5  440.66   16.30
   5   2   5  424.36   11.40
   6   2   5   89.19   13.00
   6   2   5   83.49    5.30
   6   2   5   83.39   10.20
   7   2   5    6.10    3.70
   7   2   5    9.00    6.20
   7   2   5   13.00    7.60
   8  -3  -5   81.59    8.70
   8  -3  -5   85.79   10.60
   8  -3  -5   93.79   10.70
  -8   3   5   88.69   10.40
   7  -3  -5  111.09    9.50
   7  -3  -5  132.69    9.40
  -7   3   5  129.59    5.30
  -7   3   5  117.29    8.70
   6  -3  -5   63.49    6.50
   6  -3  -5   50.79    6.00
   6  -3  -5   55.89    7.30
  -6   3   5   61.29    6.20
   5  -3  -5   84.69    7.20
   5  -3  -5   78.09    6.00
   5  -3  -5   75.89    6.50
   5  -3  -5   77.69    6.50
  -5   3   5   82.39    5.90
  -5   3   5   77.09    5.50
   4  -3  -5    2.60    2.20
   4  -3  -5    3.30    2.70
   4  -3  -5    5.90    2.30
   4  -3  -5    3.40    2.50
  -4   3   5    2.70    1.90
  -4   3   5    4.90    2.20
   3  -3  -5  217.38    7.70
   3  -3  -5  214.58    8.70
   3  -3  -5  206.68    7.80
   3  -3  -5  222.58    8.60
  -3   3   5  223.88    7.60
  -3   3   5  225.98    8.50
   2  -3  -5   55.29    3.60
   2  -3  -5   50.69    4.30
   2  -3  -5   55.69    4.30
   2  -3  -5   53.29    3.00
  -2   3   5   49.80    4.10
  -2   3   5   53.29    3.40
  -2   3   5   46.00    3.90
   1  -3  -5  229.08    8.20
   1  -3  -5  235.38    8.50
  -1   3   5  223.18    8.10
  -1   3   5  228.48    6.90
  -1   3   5  250.47    8.80
   0  -3  -5    5.10    1.90
   0   3   5    4.50    1.70
   0   3   5    3.40    1.60
   0   3   5    5.40    1.30
  -1  -3  -5    1.70    1.70
   1   3   5    0.80    1.60
   1   3   5    1.10    1.70
  -2  -3  -5  722.63   17.60
   2   3   5  715.33   19.20
   2   3   5  718.53   17.60
   3   3   5  171.88    7.80
   3   3   5  175.68    8.40
   4   3   5   30.00    5.20
   4   3   5   35.10    5.10
   5   3   5   64.49    8.50
   5   3   5   83.19    8.30
   6   3   5  438.56   18.70
   6   3   5  443.36   20.30
   7   3   5   78.79   10.70
   7   3   5   73.99   11.30
   8  -4  -5   58.39    9.30
   8  -4  -5   61.19    8.20
   8  -4  -5   58.09    7.40
  -8   4   5   55.89    6.10
   7  -4  -5  192.28   10.80
   7  -4  -5  202.08   11.10
  -7   4   5  186.08   10.10
  -7   4   5  201.88    7.30
   6  -4  -5    2.20    3.30
   6  -4  -5    7.10    3.90
   6  -4  -5    7.60    4.00
  -6   4   5    3.60    1.70
  -6   4   5    1.50    3.20
   5  -4  -5  133.19    8.60
   5  -4  -5  127.69    7.50
   5  -4  -5  116.39    7.60
   5  -4  -5  119.99    7.20
  -5   4   5  125.99    6.70
  -5   4   5  123.09    7.00
   4  -4  -5  233.28   10.30
   4  -4  -5  236.18    9.50
   4  -4  -5  230.88    9.20
   4  -4  -5  230.88    9.00
  -4   4   5  221.88    9.20
  -4   4   5  239.58    8.60
   3  -4  -5  549.35   14.50
   3  -4  -5  552.44   16.20
   3  -4  -5  540.25   15.60
   3  -4  -5  529.95   14.70
  -3   4   5  552.14   15.70
  -3   4   5  544.75   14.30
   2  -4  -5  694.43   18.60
   2  -4  -5  694.63   16.90
   2  -4  -5  680.93   18.20
  -2   4   5  694.93   18.50
  -2   4   5  674.83   16.40
  -2   4   5  675.03   18.60
   1  -4  -5  100.49    5.70
  -1   4   5  108.89    5.90
  -1   4   5  111.89    4.40
  -1   4   5  102.19    5.70
   0  -4  -5   62.69    4.70
   0   4   5   62.39    2.90
   0   4   5   61.59    4.50
  -1  -4  -5    1.30    1.60
  -1  -4  -5    2.30    2.20
   1   4   5    1.20    1.40
   1   4   5   -0.10    1.90
   1   4   5    4.20    2.20
  -2  -4  -5 2217.98   49.80
  -2  -4  -5 2223.28   47.60
   2   4   5 2186.88   49.70
   2   4   5 2250.47   47.60
  -3  -4  -5    6.90    2.80
   3   4   5   13.80    3.10
   3   4   5    8.10    3.20
  -4  -4  -5    4.10    3.70
   4   4   5    2.40    3.60
   4   4   5    2.10    3.50
   5   4   5    3.70    1.80
   5   4   5    8.90    5.20
   5   4   5    8.20    5.10
   6   4   5   60.19    9.20
   6   4   5   36.80    7.60
   8  -5  -5   77.49    9.40
   8  -5  -5   77.69    9.40
   8  -5  -5   56.69    9.10
  -8   5   5   76.89    9.30
   7  -5  -5   57.19    6.90
   7  -5  -5   66.09    8.10
  -7   5   5   46.30    6.00
  -7   5   5   61.69    7.40
  -7   5   5   58.69    5.30
   6  -5  -5   -0.60    4.00
   6  -5  -5    2.90    3.80
   6  -5  -5   -5.40    5.10
  -6   5   5    2.60    3.20
  -6   5   5    2.80    3.50
   5  -5  -5   30.20    4.40
   5  -5  -5   25.80    4.50
   5  -5  -5   33.00    4.40
  -5   5   5   23.20    3.50
  -5   5   5   29.00    4.00
   4  -5  -5   49.30    5.10
   4  -5  -5   56.59    4.90
   4  -5  -5   54.69    4.80
   4  -5  -5   47.50    5.80
  -4   5   5   51.79    5.20
   3  -5  -5  309.57   11.70
   3  -5  -5  312.17   10.00
  -3   5   5  292.17   10.70
  -3   5   5  297.17   11.50
  -3   5   5  314.67    9.60
   2  -5  -5    2.50    1.60
   2  -5  -5    4.00    2.30
  -2   5   5    5.40    2.30
  -2   5   5    2.90    1.60
  -2   5   5    3.20    2.00
   1  -5  -5  166.68    7.90
   1  -5  -5  149.49    5.70
  -1   5   5  160.58    7.70
  -1   5   5  164.38    5.50
  -1   5   5  166.78    7.90
   0  -5  -5  226.68    7.30
   0  -5  -5  217.08    9.30
   0   5   5  220.58    9.30
   0   5   5  216.68    9.20
  -1  -5  -5  149.59    8.10
  -1  -5  -5  160.28    6.70
   1   5   5  161.18    6.40
   1   5   5  156.48    8.10
  -2  -5  -5   30.00    4.30
  -2  -5  -5   38.20    4.80
   2   5   5   37.90    5.10
   2   5   5   32.10    4.40
  -3  -5  -5  204.88    9.80
   3   5   5  187.78    9.10
   3   5   5  186.08   10.10
  -4  -5  -5   11.20    4.60
   4   5   5    5.30    2.00
   4   5   5    6.10    4.60
   4   5   5   -1.10    4.00
   5   5   5   -5.00    5.20
   5   5   5    0.20    5.90
   5   5   5    2.10    2.40
   6   5   5   23.30    8.40
   6   5   5   31.50    9.30
   8  -6  -5   21.20    7.40
   8  -6  -5   21.30    5.80
   8  -6  -5   25.30    8.40
  -8   6   5   26.00    5.90
  -8   6   5   33.40    5.30
   7  -6  -5  445.66   18.80
   7  -6  -5  412.16   18.90
   7  -6  -5  384.66   17.20
   7  -6  -5  419.56   16.50
  -7   6   5  429.36   16.40
  -7   6   5  429.96   13.00
  -7   6   5  424.86   14.90
   6  -6  -5   -3.70    4.20
   6  -6  -5   -1.00    3.70
   6  -6  -5   -5.40    3.40
  -6   6   5   -3.10    3.30
  -6   6   5   -0.80    2.20
  -6   6   5   -6.80    3.80
   5  -6  -5  230.88   10.90
   5  -6  -5  234.88   10.20
  -5   6   5  250.87    8.00
  -5   6   5  235.78   10.20
  -5   6   5  229.88    9.70
   4  -6  -5  270.97   10.20
   4  -6  -5  272.07   12.00
  -4   6   5  266.17   10.70
  -4   6   5  280.87   10.00
  -4   6   5  279.97    8.60
   3  -6  -5    6.20    2.10
   3  -6  -5    5.90    3.00
  -3   6   5   10.70    2.90
  -3   6   5    6.30    3.40
  -3   6   5    9.10    2.40
   2  -6  -5  203.18    7.20
   2  -6  -5  205.58    7.70
  -2   6   5  197.18    9.50
  -2   6   5  189.28    6.90
  -2   6   5  201.98    9.20
   1  -6  -5  446.76   12.50
   1  -6  -5  419.16   16.90
  -1   6   5  441.56   14.90
  -1   6   5  461.65   15.10
  -1   6   5  458.55   11.30
   0  -6  -5    3.80    3.20
   0  -6  -5    4.40    2.20
   0   6   5   -1.50    2.30
   0   6   5    2.20    2.30
  -1  -6  -5   64.79    5.30
  -1  -6  -5   66.19    6.50
   1   6   5   55.79    5.90
  -2  -6  -5    3.60    3.80
  -2  -6  -5    3.10    3.10
   2   6   5    8.10    3.00
   2   6   5    8.10    3.30
  -3  -6  -5  412.36   15.50
   3   6   5  449.56   11.70
   3   6   5  426.26   15.30
   3   6   5  442.56   17.00
  -4  -6  -5  200.78   12.70
   4   6   5  180.68    7.10
   4   6   5  208.78   12.10
   4   6   5  194.28   12.80
   5   6   5   83.59   10.90
   5   6   5   63.79   11.20
   5   6   5   68.79    5.60
   7  -7  -5   50.49    8.50
   7  -7  -5   59.69    9.80
   7  -7  -5   66.69    8.30
  -7   7   5   50.79    7.60
  -7   7   5   54.99    6.40
   6  -7  -5  305.97   14.30
   6  -7  -5  301.37   13.30
  -6   7   5  286.87   10.40
  -6   7   5  298.57   12.70
  -6   7   5  281.17   12.00
   5  -7  -5  575.44   17.70
  -5   7   5  586.64   15.60
  -5   7   5  582.64   18.00
  -5   7   5  588.34   17.60
   4  -7  -5   11.00    3.30
  -4   7   5   16.70    2.60
  -4   7   5   15.30    3.70
  -4   7   5   14.60    3.30
   3  -7  -5   49.60    4.40
  -3   7   5   41.80    3.70
  -3   7   5   51.49    4.70
  -3   7   5   41.30    5.00
  -3   7   5   44.10    5.90
   2  -7  -5 1023.60   25.10
   2  -7  -5 1010.40   23.80
   2  -7  -5 1013.40   27.80
  -2   7   5  996.60   27.10
  -2   7   5 1049.00   28.00
  -2   7   5 1014.10   23.60
  -2   7   5 1061.19   23.70
   1  -7  -5  371.46   14.10
   1  -7  -5  356.06   11.70
  -1   7   5  348.47   13.80
  -1   7   5  361.36   10.30
  -1   7   5  328.17   13.40
  -1   7   5  354.46    9.80
   0  -7  -5   12.50    3.20
   0  -7  -5    4.00    3.00
   0   7   5    9.60    3.70
   0   7   5    4.60    2.10
   0   7   5    6.00    3.90
  -1  -7  -5  324.27   14.20
  -1  -7  -5  318.67   12.10
   1   7   5  337.67   10.00
   1   7   5  350.16   14.10
  -2  -7  -5  154.98    9.20
   2   7   5  146.29    6.20
   2   7   5  141.79    8.80
   2   7   5  143.29   10.40
  -3  -7  -5   71.59    9.70
   3   7   5  106.19    5.80
   3   7   5   91.69    9.10
   3   7   5  108.59   10.30
  -4  -7  -5   21.10    7.40
   4   7   5   17.80    7.10
   4   7   5   15.30    6.60
   4   7   5   11.00    3.40
   7  -8  -5   40.70    8.40
   7  -8  -5   45.30    6.80
  -7   8   5   41.80    6.30
  -7   8   5   65.09    8.30
   6  -8  -5   15.60    7.90
   6  -8  -5   11.10    4.80
  -6   8   5   12.80    5.50
  -6   8   5   15.40    5.00
  -6   8   5    3.80    3.70
   5  -8  -5  108.59    7.80
  -5   8   5  111.59    8.60
  -5   8   5  112.99    8.40
   4  -8  -5  180.58    8.90
  -4   8   5  193.68    9.10
  -4   8   5  179.08    9.90
  -4   8   5  146.39   12.60
   3  -8  -5  291.37   11.80
   3  -8  -5  275.87   10.10
  -3   8   5  292.37   10.50
  -3   8   5  278.97   12.40
  -3   8   5  291.27   13.60
   2  -8  -5  268.17   10.90
   2  -8  -5  275.47    9.10
  -2   8   5  253.67   12.00
  -2   8   5  263.67    9.00
  -2   8   5  253.37   12.50
   1  -8  -5  793.12   21.50
  -1   8   5  793.22   23.80
  -1   8   5  799.72   24.30
  -1   8   5  803.62   19.70
   0  -8  -5  241.18   10.70
   0   8   5  234.88   11.80
   0   8   5  256.97    8.80
   0   8   5  250.97   12.50
  -1  -8  -5   17.40    4.70
   1   8   5   12.80    4.40
   1   8   5    5.60    2.70
  -2  -8  -5    0.90    5.10
   2   8   5    0.60    4.70
   2   8   5   -2.50    2.70
  -3  -8  -5    3.40    6.70
   3   8   5    5.10    3.60
   3   8   5    1.70    6.10
   3   8   5   11.80    5.80
  -4  -8  -5   -1.10    8.70
   4   8   5   -7.30    6.90
   4   8   5   -1.40    4.30
   4   8   5   12.40    7.00
   6  -9  -5    1.50    4.70
  -6   9   5   -6.80    5.90
  -6   9   5    1.20    5.00
  -6   9   5    6.70    5.00
   5  -9  -5   26.90    7.20
   5  -9  -5   28.30    5.10
  -5   9   5   31.10    6.00
  -5   9   5   36.20    5.90
  -5   9   5   31.40    4.90
   4  -9  -5   20.60    6.70
   4  -9  -5    5.30    3.70
  -4   9   5    9.80    3.60
  -4   9   5   12.00    5.10
  -4   9   5   11.90    4.30
  -4   9   5   18.20    5.20
   3  -9  -5   53.29    5.90
   3  -9  -5   60.29    6.80
  -3   9   5   61.29    7.20
  -3   9   5   58.49    6.60
  -3   9   5   53.59    7.60
   2  -9  -5   42.20    4.90
   2  -9  -5   59.09    8.00
  -2   9   5   44.20    5.40
  -2   9   5   48.30    7.00
  -2   9   5   43.20    6.50
   1  -9  -5  387.16   14.70
  -1   9   5  338.17   17.50
  -1   9   5  372.86   16.40
  -1   9   5  395.16   12.50
   0  -9  -5   15.40    5.50
   0   9   5    6.20    3.50
   0   9   5    8.80    4.80
   0   9   5   22.00    5.80
  -1  -9  -5    3.20    5.50
  -1  -9  -5    1.80    6.90
   1   9   5   11.80    5.60
   1   9   5    9.10    3.80
  -2  -9  -5  143.09   12.80
   2   9   5  152.48   13.50
   2   9   5  139.59    8.80
  -3  -9  -5   -8.20    9.80
   3   9   5    8.60    8.10
   3   9   5    1.80    8.30
   3   9   5    6.00    4.90
   5 -10  -5   19.00    5.40
  -5  10   5   17.50    6.10
  -5  10   5   26.80    6.60
  -5  10   5   18.00    5.60
   4 -10  -5   46.40    7.70
   4 -10  -5   44.20    5.50
   4 -10  -5   38.10    8.20
  -4  10   5   28.30    7.60
  -4  10   5   23.90    5.30
  -4  10   5   43.90    6.20
  -4  10   5   38.90    8.00
   3 -10  -5  164.18   13.90
   3 -10  -5  157.88   12.30
   3 -10  -5  139.19    8.50
  -3  10   5  159.38    9.40
  -3  10   5  173.58   13.10
  -3  10   5  163.28   11.80
  -3  10   5  171.68    9.20
   2 -10  -5    3.70    6.10
   2 -10  -5    4.20    3.10
   2 -10  -5    4.40    5.80
  -2  10   5    9.90    3.90
  -2  10   5   11.80    5.80
  -2  10   5    9.90    6.10
  -2  10   5    5.30    3.90
   1 -10  -5  112.99   12.30
   1 -10  -5  137.39   11.30
  -1  10   5  130.59    8.70
  -1  10   5  122.29   12.00
  -1  10   5  129.19   11.90
   0 -10  -5   90.59   11.60
   0 -10  -5  130.89   13.80
   0  10   5   90.49   11.70
   0  10   5  104.99    8.50
   0  10   5   94.59   11.50
  -1 -10  -5    0.50    7.40
   1  10   5    7.80    5.50
   1  10   5   -7.60    6.60
  -4  11   5   58.79    8.50
  -4  11   5   63.09    9.70
  -4  11   5   57.19    7.60
   3 -11  -5   -4.30    7.50
   3 -11  -5    0.10    4.30
  -3  11   5   15.30    7.10
  -3  11   5   16.40    7.40
  -3  11   5    7.90    5.20
   2 -11  -5   34.60    8.30
  -2  11   5   45.00    8.30
  -2  11   5   43.60    8.10
   1 -11  -5   27.90    8.00
  -1  11   5   14.40    8.00
  -1  11   5   13.90    7.20
  -1  11  -6   54.29    8.90
  -1  11  -6   59.79    7.70
   1 -11   6   44.00    6.40
   1 -11   6   33.80    5.10
  -2  11  -6   60.89    7.30
   2 -11   6   71.89    8.00
   2 -11   6   62.79    7.60
  -3  11  -6   25.80    6.90
   3 -11   6   16.80    5.80
   3 -11   6   10.70    4.40
   3 -11   6   26.60    6.80
   1  10  -6   51.59    9.20
   1  10  -6   54.69    7.90
   1  10  -6   50.29    9.60
  -1 -10   6   37.10    5.30
   0  10  -6   14.50    7.10
   0  10  -6   22.10    5.60
   0  10  -6   27.50    8.00
   0 -10   6   29.90    5.10
   0 -10   6   25.20   11.50
  -1  10  -6   37.50    8.00
  -1  10  -6   30.80    5.60
   1 -10   6   34.20    5.30
   1 -10   6   37.00    5.50
   1 -10   6   40.00    9.40
  -2  10  -6   13.90    5.80
  -2  10  -6   11.50    4.60
  -2  10  -6   21.40    7.40
   2 -10   6    2.00    3.60
   2 -10   6   11.00    5.80
   2 -10   6    3.20    7.30
   2 -10   6   16.30    5.20
  -3  10  -6  132.19   15.70
  -3  10  -6  144.89   14.20
   3 -10   6  159.88   15.90
   3 -10   6  145.09   10.40
   3 -10   6  160.68   10.30
   3 -10   6  146.09    8.80
   4 -10   6   22.60    5.40
   4 -10   6   17.20    4.10
   4 -10   6   16.00    5.60
   5 -10   6  104.19   10.00
   5 -10   6   98.09   10.40
   5 -10   6   90.59    8.10
   3   9  -6   13.30    9.10
   2   9  -6   83.39   10.70
   2   9  -6   80.39    9.60
   2   9  -6   84.09    9.60
  -2  -9   6  104.19   20.20
  -2  -9   6   88.79    7.20
   1   9  -6   10.10    6.40
   1   9  -6   14.50    6.00
   1   9  -6   15.30    5.00
  -1  -9   6   -5.00    6.30
  -1  -9   6   14.90    3.70
   0   9  -6  101.09    8.00
   0   9  -6   94.99   10.50
   0  -9   6  115.49   12.50
   0  -9   6   82.59    7.00
  -1   9  -6    3.90    3.60
  -1   9  -6   10.60    4.90
  -1   9  -6   13.80    5.20
   1  -9   6    3.00    3.60
   1  -9   6    5.50    3.30
   1  -9   6   -0.20    5.50
  -2   9  -6   97.59    7.10
  -2   9  -6  102.99    8.70
   2  -9   6   98.99    7.40
   2  -9   6  106.89    7.40
   2  -9   6  104.29   11.40
  -3   9  -6   37.90    6.80
  -3   9  -6   54.19    5.60
   3  -9   6   65.69    6.90
   3  -9   6   53.19    6.60
   3  -9   6   63.69    6.50
   3  -9   6   41.60    7.30
  -4   9  -6    4.80    5.70
   4  -9   6    4.30    3.30
   4  -9   6   10.00    4.60
   4  -9   6    8.40    4.40
  -5   9  -6   -6.40    6.20
   5  -9   6    3.50    4.80
   5  -9   6    0.50    4.60
   5  -9   6    1.30    3.30
  -6   9  -6    4.30    7.80
   6  -9   6    2.00    5.20
   6  -9   6   -1.60    3.80
   6  -9   6    2.90    5.80
   4   8  -6   77.69    8.80
   4   8  -6   58.89    9.20
   4   8  -6   62.39   10.50
  -4  -8   6   63.59    6.20
   3   8  -6    4.70    7.80
   3   8  -6   -3.40    5.90
[truncated: 3,346,157 more chars]
